# Supplementary material for: Structure-Function Features of a Mycoplasma Glycolipid Synthase Derived from Structural Data Integration, Molecular Simulations, and Mutational Analysis
Source: PLoS One. 2013 Dec 3;8(12):e81990. doi: 10.1371/journal.pone.0081990 (PMC3849446; doi:10.1371/journal.pone.0081990)
Supplement: File S1 — Hidden Markov Model (HMM) profile of the GT-A fold as ASCII file (hmmer format). (TXT) [file pone.0081990.s011.txt]

HMMER3/b [3.0 | March 2010]
NAME  Promals.aln
LENG  219
ALPH  amino
RF    no
CS    no
MAP   yes
DATE  Mon Apr 15 11:03:30 2013
NSEQ  32
EFFN  13.003906
CKSUM 1595600187
STATS LOCAL MSV      -10.4287  0.70429
STATS LOCAL VITERBI  -11.5062  0.70429
STATS LOCAL FORWARD   -4.8699  0.70429
HMM          A        C        D        E        F        G        H        I        K        L        M        N        P        Q        R        S        T        V        W        Y   
            m->m     m->i     m->d     i->m     i->i     d->m     d->d
  COMPO   2.59623  4.31472  2.81523  2.68597  3.15921  2.85157  3.60270  2.87660  2.83649  2.41270  3.69083  3.06459  3.13119  3.23834  2.87528  2.78628  2.90632  2.62861  4.23695  3.26599
          2.68618  4.42225  2.77519  2.73123  3.46354  2.40513  3.72494  3.29354  2.67741  2.69355  4.24690  2.90347  2.73739  3.18146  2.89801  2.37887  2.77519  2.98518  4.58477  3.61503
          0.25612  6.21022  1.49636  0.61958  0.77255  0.00000        *
      1   2.07350  5.39869  3.27883  3.43322  4.58168  2.31641  4.53579  2.80103  3.41457  2.44292  2.37299  3.21570  3.28874  2.42642  3.84279  2.54735  2.72114  2.76413  5.94261  4.65764      1 - -
          2.68618  4.42225  2.77519  2.73123  3.46354  2.40513  3.72494  3.29354  2.67741  2.69355  4.24690  2.90347  2.73739  3.18146  2.89801  2.37887  2.77519  2.98518  4.58477  3.61503
          0.00385  5.95794  6.68029  0.61958  0.77255  0.68301  0.70339
      2   3.54336  5.20313  3.41214  3.95686  4.33064  2.87513  4.81289  2.46002  2.40477  1.18801  3.33031  3.41364  2.80088  4.18919  4.22587  3.80235  2.40892  2.65380  5.79299  4.56982      2 - -
          2.68618  4.42225  2.77519  2.73123  3.46354  2.40513  3.72494  3.29354  2.67741  2.69355  4.24690  2.90347  2.73739  3.18146  2.89801  2.37887  2.77519  2.98518  4.58477  3.61503
          0.00340  6.08012  6.80246  0.61958  0.77255  0.87084  0.54232
      3   2.46995  5.97963  2.17479  2.60012  5.31544  3.02432  2.91621  3.56888  2.79230  3.45249  3.52705  3.73946  1.30765  3.55578  3.01114  3.45775  3.16297  4.36529  6.41788  5.01258      3 - -
          2.68618  4.42225  2.77519  2.73123  3.46354  2.40513  3.72494  3.29354  2.67741  2.69355  4.24690  2.90347  2.73739  3.18146  2.89801  2.37887  2.77519  2.98518  4.58477  3.61503
          0.00329  6.11402  6.83637  0.61958  0.77255  0.42498  1.06069
      4   3.10248  5.98935  3.81556  3.25940  5.30910  3.03821  4.51487  4.77750  1.64887  2.98667  2.94474  2.70656  4.71793  2.42074  3.09281  2.97908  1.51577  3.32183  6.43745  5.04245      4 - -
          2.68618  4.42225  2.77519  2.73123  3.46354  2.40513  3.72494  3.29354  2.67741  2.69355  4.24690  2.90347  2.73739  3.18146  2.89801  2.37887  2.77519  2.98518  4.58477  3.61503
          0.00307  6.18215  6.90450  0.61958  0.77255  0.36377  1.18762
      5   2.05078  5.08460  5.69177  5.07772  3.27085  4.89177  5.22958  1.48520  4.86212  2.58466  2.40364  5.05771  5.25366  4.99253  4.86798  3.26072  2.24475  1.51223  5.71889  4.54272      5 - -
          2.68618  4.42225  2.77519  2.73123  3.46354  2.40513  3.72494  3.29354  2.67741  2.69355  4.24690  2.90347  2.73739  3.18146  2.89801  2.37887  2.77519  2.98518  4.58477  3.61503
          0.00299  6.21022  6.93256  0.61958  0.77255  0.48576  0.95510
      6   1.81725  3.06823  2.33827  3.60222  3.24145  2.65940  3.64171  4.15520  3.58417  3.12387  4.67093  4.08753  3.46536  3.91920  4.01408  1.49314  3.14652  3.88506  6.12621  2.83341      6 - -
          2.68618  4.42225  2.77519  2.73123  3.46354  2.40513  3.72494  3.29354  2.67741  2.69355  4.24690  2.90347  2.73739  3.18146  2.89801  2.37887  2.77519  2.98518  4.58477  3.61503
          0.00299  6.21022  6.93256  0.61958  0.77255  0.48576  0.95510
      7   2.49838  5.64867  6.44809  5.90439  4.91134  5.78097  6.26553  1.10047  5.75926  2.16180  4.78115  5.94919  6.07669  5.93406  5.81948  5.14269  4.62682  1.03143  6.68741  2.91252      7 - -
          2.68618  4.42225  2.77519  2.73123  3.46354  2.40513  3.72494  3.29354  2.67741  2.69355  4.24690  2.90347  2.73739  3.18146  2.89801  2.37887  2.77519  2.98518  4.58477  3.61503
          0.00299  6.21022  6.93256  0.61958  0.77255  0.48576  0.95510
      8   3.85552  5.20904  5.84364  5.24012  4.33443  3.27887  5.42108  1.61290  5.03453  1.65073  4.33189  5.23003  5.41760  5.17142  5.04845  4.38346  2.40296  1.06824  5.90345  3.57773      8 - -
          2.68618  4.42225  2.77519  2.73123  3.46354  2.40513  3.72494  3.29354  2.67741  2.69355  4.24690  2.90347  2.73739  3.18146  2.89801  2.37887  2.77519  2.98518  4.58477  3.61503
          0.00299  6.21022  6.93256  0.61958  0.77255  0.48576  0.95510
      9   3.81421  5.17560  5.79891  5.18715  2.81111  5.00284  5.34336  1.61534  4.97408  1.94341  2.82955  5.17052  5.35514  5.09737  4.97761  4.31867  1.98151  1.29838  5.81657  3.39607      9 - -
          2.68618  4.42225  2.77519  2.73123  3.46354  2.40513  3.72494  3.29354  2.67741  2.69355  4.24690  2.90347  2.73739  3.18146  2.89801  2.37887  2.77519  2.98518  4.58477  3.61503
          0.00299  6.21022  6.93256  0.61958  0.77255  0.48576  0.95510
     10   3.07629  5.08760  5.55723  4.94967  2.91425  4.85562  5.18592  2.54570  4.75737  2.21038  4.19923  4.98419  0.82412  3.50680  4.80254  4.16309  2.40650  2.91817  5.71015  4.53242     10 - -
          2.68618  4.42225  2.77519  2.73123  3.46354  2.40513  3.72494  3.29354  2.67741  2.69355  4.24690  2.90347  2.73739  3.18146  2.89801  2.37887  2.77519  2.98518  4.58477  3.61503
          0.00299  6.21022  6.93256  0.61958  0.77255  0.48576  0.95510
     11   1.87469  2.98803  5.63632  5.02283  2.00523  4.85364  5.19012  2.99736  4.81136  3.25498  2.98415  5.01312  5.21893  4.94558  4.82515  2.37435  1.29345  2.50248  5.68865  4.51234     11 - -
          2.68618  4.42225  2.77519  2.73123  3.46354  2.40513  3.72494  3.29354  2.67741  2.69355  4.24690  2.90347  2.73739  3.18146  2.89801  2.37887  2.77519  2.98518  4.58477  3.61503
          0.04613  6.21022  3.14480  0.61958  0.77255  0.48576  0.95510
     12   3.61781  3.48159  3.50608  4.19217  3.12458  4.66146  2.81566  3.11849  2.58334  2.47095  4.31015  4.51442  5.03580  4.38323  1.86688  3.92663  3.10511  2.95781  5.79924  1.33832     12 - -
          2.68618  4.42225  2.77519  2.73123  3.46354  2.40513  3.72494  3.29354  2.67741  2.69355  4.24690  2.90347  2.73739  3.18146  2.89801  2.37887  2.77519  2.98518  4.58477  3.61503
          0.03176  6.16721  3.53498  0.61958  0.77255  0.32185  1.29028
     13   2.87010  6.55434  1.99608  3.44207  5.89114  2.85059  3.42067  5.39799  3.12592  4.86408  5.62955  0.69988  5.05051  4.01662  4.26936  2.81894  4.24374  4.94710  6.99574  5.54046     13 - -
          2.68618  4.42225  2.77519  2.73123  3.46354  2.40513  3.72494  3.29354  2.67741  2.69355  4.24690  2.90347  2.73739  3.18146  2.89801  2.37887  2.77519  2.98518  4.58477  3.61503
          0.00307  6.18289  6.90524  0.61958  0.77255  0.36615  1.18220
     14   3.59188  3.94612  2.96194  1.36937  5.44524  4.35895  4.54291  4.92827  1.84843  4.40065  5.13908  3.18151  4.75362  3.64029  1.36242  3.55371  3.82204  3.07570  6.52539  5.11947     14 - -
          2.68472  4.42304  2.77546  2.72976  3.46328  2.40558  3.72574  3.29209  2.67820  2.69434  4.24769  2.90341  2.73819  3.18226  2.89880  2.37926  2.77546  2.98598  4.58556  3.60853
          0.77697  0.94825  1.87872  0.40608  1.09738  0.48576  0.95510
     15   2.38840  5.91334  3.02950  2.21824  5.24059  4.22668  3.32448  4.71418  2.75173  2.15133  4.95872  3.70129  1.93277  2.89277  3.13341  2.61453  3.67720  2.96901  3.27576  3.21170     18 - -
          2.68618  4.42225  2.77519  2.73123  3.46354  2.40513  3.72494  3.29354  2.67741  2.69355  4.24690  2.90347  2.73739  3.18146  2.89801  2.37887  2.77519  2.98518  4.58477  3.61503
          0.00352  6.04557  6.76791  0.61958  0.77255  0.70815  0.67837
     16   1.71379  5.99120  2.88094  2.72213  5.33159  3.44753  3.45774  3.47783  1.84168  3.45538  5.03309  3.73646  2.94735  2.91801  3.68327  2.23545  3.07445  2.48972  6.42670  5.01858     19 - -
          2.68618  4.42225  2.77519  2.73123  3.46354  2.40513  3.72494  3.29354  2.67741  2.69355  4.24690  2.90347  2.73739  3.18146  2.89801  2.37887  2.77519  2.98518  4.58477  3.61503
          0.00328  6.11590  6.83825  0.61958  0.77255  1.10164  0.40396
     17   3.05632  5.94214  2.18526  2.76402  2.71089  2.57664  3.32279  3.09793  2.63220  4.23639  3.43357  3.75702  4.67176  2.14879  3.70253  3.03707  2.40446  4.31887  6.39056  2.25192     20 - -
          2.68618  4.42225  2.77519  2.73123  3.46354  2.40513  3.72494  3.29354  2.67741  2.69355  4.24690  2.90347  2.73739  3.18146  2.89801  2.37887  2.77519  2.98518  4.58477  3.61503
          0.00328  6.11590  6.83825  0.61958  0.77255  0.23299  1.57098
     18   3.68344  3.30675  5.64134  5.02638  3.37873  3.21422  5.18537  2.38834  1.95601  1.13578  2.92503  5.01267  5.21586  4.94475  3.17132  4.16317  3.91561  2.24605  3.62334  4.50473     21 - -
          2.68618  4.42225  2.77519  2.73123  3.46354  2.40513  3.72494  3.29354  2.67741  2.69355  4.24690  2.90347  2.73739  3.18146  2.89801  2.37887  2.77519  2.98518  4.58477  3.61503
          0.00299  6.21022  6.93256  0.61958  0.77255  0.48576  0.95510
     19   1.70357  3.70601  3.44375  2.90562  4.62223  3.80075  4.78123  3.32935  2.22693  1.32926  4.55979  4.20539  4.92839  4.04481  3.21669  3.77521  3.84664  2.18562  6.02766  4.76862     22 - -
          2.68618  4.42225  2.77519  2.73123  3.46354  2.40513  3.72494  3.29354  2.67741  2.69355  4.24690  2.90347  2.73739  3.18146  2.89801  2.37887  2.77519  2.98518  4.58477  3.61503
          0.00299  6.21022  6.93256  0.61958  0.77255  0.48576  0.95510
     20   3.55657  6.06536  2.80989  2.09331  5.40964  4.33064  3.14120  3.18491  2.42108  2.08004  5.10622  2.99327  3.66257  3.10678  2.03994  2.05064  3.78772  3.47077  6.49851  3.53610     23 - -
          2.68618  4.42225  2.77519  2.73123  3.46354  2.40513  3.72494  3.29354  2.67741  2.69355  4.24690  2.90347  2.73739  3.18146  2.89801  2.37887  2.77519  2.98518  4.58477  3.61503
          0.00299  6.21022  6.93256  0.61958  0.77255  0.48576  0.95510
     21   2.56789  2.67243  5.57826  3.68286  2.31906  4.84334  3.05264  3.49978  4.76698  1.71715  3.19022  4.98359  5.20770  4.91078  3.48125  2.50389  2.21593  2.02772  3.55985  4.50977     24 - -
          2.68618  4.42225  2.77519  2.73123  3.46354  2.40513  3.72494  3.29354  2.67741  2.69355  4.24690  2.90347  2.73739  3.18146  2.89801  2.37887  2.77519  2.98518  4.58477  3.61503
          0.00299  6.21022  6.93256  0.61958  0.77255  0.48576  0.95510
     22   3.07233  5.06145  5.66453  5.04860  3.31124  4.86027  5.19483  1.96763  4.83106  1.25794  3.39103  3.51102  5.22350  4.96005  4.83520  4.17222  2.11195  1.62115  5.68479  3.37197     25 - -
          2.68618  4.42225  2.77519  2.73123  3.46354  2.40513  3.72494  3.29354  2.67741  2.69355  4.24690  2.90347  2.73739  3.18146  2.89801  2.37887  2.77519  2.98518  4.58477  3.61503
          0.00299  6.21022  6.93256  0.61958  0.77255  0.48576  0.95510
     23   2.77362  6.06898  2.30247  2.26687  5.41491  3.15133  2.81830  4.90148  2.30690  2.41227  5.10941  3.18428  4.72327  3.10593  2.14333  2.62357  2.84657  3.02713  6.50115  3.53660     26 - -
          2.68618  4.42225  2.77519  2.73123  3.46354  2.40513  3.72494  3.29354  2.67741  2.69355  4.24690  2.90347  2.73739  3.18146  2.89801  2.37887  2.77519  2.98518  4.58477  3.61503
          0.00299  6.21022  6.93256  0.61958  0.77255  0.48576  0.95510
     24   2.15283  3.26488  4.07034  2.84232  4.88090  2.56853  4.66227  3.26443  2.92492  2.65343  3.66169  3.23846  4.83758  3.84160  3.19015  1.40443  3.23744  3.98782  6.19846  2.61055     27 - -
          2.68618  4.42225  2.77519  2.73123  3.46354  2.40513  3.72494  3.29354  2.67741  2.69355  4.24690  2.90347  2.73739  3.18146  2.89801  2.37887  2.77519  2.98518  4.58477  3.61503
          0.00299  6.21022  6.93256  0.61958  0.77255  0.48576  0.95510
     25   1.71055  5.05967  5.64748  5.03229  3.37856  4.85414  3.57025  2.57566  4.81740  1.53861  4.17833  5.01622  5.21778  4.94875  4.82592  2.48658  3.91700  1.39473  5.68130  3.29587     28 - -
          2.68618  4.42225  2.77519  2.73123  3.46354  2.40513  3.72494  3.29354  2.67741  2.69355  4.24690  2.90347  2.73739  3.18146  2.89801  2.37887  2.77519  2.98518  4.58477  3.61503
          0.00299  6.21022  6.93256  0.61958  0.77255  0.48576  0.95510
     26   2.45815  3.24758  4.17766  2.04523  4.75154  4.49316  3.42062  2.85574  3.59761  1.32001  4.65814  2.43217  4.87887  2.93743  4.02450  3.04116  2.98956  3.86948  6.11490  3.52933     29 - -
          2.68618  4.42225  2.77519  2.73123  3.46354  2.40513  3.72494  3.29354  2.67741  2.69355  4.24690  2.90347  2.73739  3.18146  2.89801  2.37887  2.77519  2.98518  4.58477  3.61503
          0.00299  6.21022  6.93256  0.61958  0.77255  0.48576  0.95510
     27   2.16423  6.07082  3.80527  2.89205  5.41718  4.33087  3.38792  4.90382  1.50184  4.37649  5.11121  1.76910  2.91093  3.04484  3.10142  2.52838  2.42418  4.46217  6.50258  5.09119     30 - -
          2.68618  4.42225  2.77519  2.73123  3.46354  2.40513  3.72494  3.29354  2.67741  2.69355  4.24690  2.90347  2.73739  3.18146  2.89801  2.37887  2.77519  2.98518  4.58477  3.61503
          0.00299  6.21022  6.93256  0.61958  0.77255  0.48576  0.95510
     28   2.10079  6.03836  3.00178  3.26347  3.83229  3.12019  3.06994  3.94239  2.35135  2.46906  5.08239  2.51212  4.73022  1.81328  2.41849  3.52673  3.78961  3.75319  6.47875  2.98624     31 - -
          2.68618  4.42225  2.77519  2.73123  3.46354  2.40513  3.72494  3.29354  2.67741  2.69355  4.24690  2.90347  2.73739  3.18146  2.89801  2.37887  2.77519  2.98518  4.58477  3.61503
          0.00299  6.21022  6.93256  0.61958  0.77255  0.48576  0.95510
     29   3.11494  5.49285  3.39105  3.71177  2.67823  4.52997  2.50277  2.06555  2.80722  2.72526  3.06373  4.17357  2.79767  3.33550  2.84431  2.23804  2.55809  2.69168  6.05159  4.78588     32 - -
          2.68618  4.42225  2.77519  2.73123  3.46354  2.40513  3.72494  3.29354  2.67741  2.69355  4.24690  2.90347  2.73739  3.18146  2.89801  2.37887  2.77519  2.98518  4.58477  3.61503
          0.00299  6.21022  6.93256  0.61958  0.77255  0.48576  0.95510
     30   3.58988  5.67427  3.21293  3.51034  3.60457  2.93222  3.63006  2.70175  3.49826  2.12767  2.70430  2.80527  1.49008  2.77366  3.00138  3.65944  2.87064  3.98881  6.19915  4.89043     33 - -
          2.68695  4.42302  2.77468  2.73200  3.46431  2.40549  3.72572  3.29431  2.67700  2.69432  4.24767  2.90424  2.73615  3.17913  2.89738  2.37915  2.77597  2.98350  4.58554  3.61324
          1.19507  0.93810  1.18435  0.36953  1.17461  0.48576  0.95510
     31   2.20571  5.80316  2.75856  2.67442  5.13837  2.70214  2.54667  2.93551  2.28731  4.10423  4.84642  3.56490  4.48685  2.76023  3.51144  2.39680  2.39224  2.31052  6.24179  4.83684     37 - -
          2.68618  4.42225  2.77519  2.73123  3.46354  2.40513  3.72494  3.29354  2.67741  2.69355  4.24690  2.90347  2.73739  3.18146  2.89801  2.37887  2.77519  2.98518  4.58477  3.61503
          0.03531  5.84642  3.44812  0.61958  0.77255  0.10431  2.31208
     32   3.08101  5.79711  3.94091  2.55644  2.64426  4.38513  2.37573  4.46792  3.37789  2.00280  3.70455  3.22749  2.55036  2.94532  2.26341  2.51323  3.22097  3.40166  6.29270  3.16927     38 - -
          2.68618  4.42225  2.77519  2.73123  3.46354  2.40513  3.72494  3.29354  2.67741  2.69355  4.24690  2.90347  2.73739  3.18146  2.89801  2.37887  2.77519  2.98518  4.58477  3.61503
          0.00305  6.18886  6.91121  0.61958  0.77255  0.38667  1.13730
     33   3.09445  6.04332  2.01907  2.66767  5.37779  4.33588  3.45737  2.11088  2.65028  2.64520  5.08677  3.24766  2.99065  2.76973  2.43639  3.52536  3.28338  2.13707  6.48239  5.07792     39 - -
          2.68618  4.42225  2.77519  2.73123  3.46354  2.40513  3.72494  3.29354  2.67741  2.69355  4.24690  2.90347  2.73739  3.18146  2.89801  2.37887  2.77519  2.98518  4.58477  3.61503
          0.00299  6.21022  6.93256  0.61958  0.77255  0.48576  0.95510
     34   2.34041  3.22134  2.99176  3.43694  2.48603  4.69351  3.04365  2.15339  2.90881  2.11385  4.34210  4.54655  5.06787  4.41547  2.28296  3.95868  3.88171  3.02616  5.83130  2.16394     40 - -
          2.68618  4.42225  2.77519  2.73123  3.46354  2.40513  3.72494  3.29354  2.67741  2.69355  4.24690  2.90347  2.73739  3.18146  2.89801  2.37887  2.77519  2.98518  4.58477  3.61503
          0.00299  6.21022  6.93256  0.61958  0.77255  0.48576  0.95510
     35   3.55723  6.05696  3.08073  1.43001  3.15508  2.75153  2.20217  4.88019  2.85602  2.83729  5.09883  3.80191  2.24949  3.13475  3.25900  3.52162  2.85196  3.42996  6.49240  5.08423     41 - -
          2.68618  4.42225  2.77519  2.73123  3.46354  2.40513  3.72494  3.29354  2.67741  2.69355  4.24690  2.90347  2.73739  3.18146  2.89801  2.37887  2.77519  2.98518  4.58477  3.61503
          0.00299  6.21022  6.93256  0.61958  0.77255  0.48576  0.95510
     36   2.64024  5.07077  5.67161  5.05672  4.15169  4.86974  3.61616  1.19654  4.83954  2.29593  4.18791  5.03440  5.23260  4.96819  4.84406  4.18184  3.93080  1.71362  2.11154  2.61135     42 - -
          2.68618  4.42225  2.77519  2.73123  3.46354  2.40513  3.72494  3.29354  2.67741  2.69355  4.24690  2.90347  2.73739  3.18146  2.89801  2.37887  2.77519  2.98518  4.58477  3.61503
          0.00299  6.21022  6.93256  0.61958  0.77255  0.48576  0.95510
     37   4.02710  3.71752  6.02996  5.43406  2.92474  5.26395  5.62178  1.32056  5.23572  1.75393  4.40036  5.43063  5.59817  5.36125  5.24740  4.58998  4.26178  1.27289  6.06960  2.24112     43 - -
          2.68618  4.42225  2.77519  2.73123  3.46354  2.40513  3.72494  3.29354  2.67741  2.69355  4.24690  2.90347  2.73739  3.18146  2.89801  2.37887  2.77519  2.98518  4.58477  3.61503
          0.00299  6.21022  6.93256  0.61958  0.77255  0.48576  0.95510
     38   4.53776  3.53374  6.57457  6.00330  2.48246  5.88747  6.28993  1.88335  5.84200  1.21332  3.38134  6.06018  6.12746  5.90795  5.84809  5.24361  4.76976  1.04274  6.59331  5.48685     44 - -
          2.68618  4.42225  2.77519  2.73123  3.46354  2.40513  3.72494  3.29354  2.67741  2.69355  4.24690  2.90347  2.73739  3.18146  2.89801  2.37887  2.77519  2.98518  4.58477  3.61503
          0.00299  6.21022  6.93256  0.61958  0.77255  0.48576  0.95510
     39   2.34249  2.76254  3.69808  5.04386  2.54698  4.85442  5.18864  2.08436  4.82584  1.94203  3.31676  5.02099  5.21799  4.95462  4.82949  3.20670  3.32279  1.32755  3.65049  4.50304     45 - -
          2.68618  4.42225  2.77519  2.73123  3.46354  2.40513  3.72494  3.29354  2.67741  2.69355  4.24690  2.90347  2.73739  3.18146  2.89801  2.37887  2.77519  2.98518  4.58477  3.61503
          0.00299  6.21022  6.93256  0.61958  0.77255  0.48576  0.95510
     40   2.77026  6.08929  1.37685  2.25491  5.43503  3.36703  3.36104  4.92253  3.26964  4.39489  5.13025  1.93914  3.30550  3.00442  3.76388  2.37540  2.58192  4.48038  6.52112  5.10803     46 - -
          2.68618  4.42225  2.77519  2.73123  3.46354  2.40513  3.72494  3.29354  2.67741  2.69355  4.24690  2.90347  2.73739  3.18146  2.89801  2.37887  2.77519  2.98518  4.58477  3.61503
          0.03381  6.21022  3.46607  0.61958  0.77255  0.48576  0.95510
     41   3.21178  6.39191  0.71552  3.39677  5.75176  3.39092  4.79441  5.25168  3.60058  4.72175  5.47635  2.15624  3.72913  2.72049  4.11980  2.58105  3.39435  4.80058  6.85211  5.41320     47 - -
          2.68618  4.42225  2.77519  2.73123  3.46354  2.40513  3.72494  3.29354  2.67741  2.69355  4.24690  2.90347  2.73739  3.18146  2.89801  2.37887  2.77519  2.98518  4.58477  3.61503
          0.03081  6.17949  3.56589  0.61958  0.77255  0.35545  1.20683
     42   1.99157  3.65740  3.23798  2.31078  3.86860  2.08753  4.51011  3.57369  3.25212  4.30528  5.05303  2.79078  3.72332  2.43439  3.03686  2.15154  3.77162  2.98302  6.45117  3.12170     48 - -
          2.68618  4.42225  2.77519  2.73123  3.46354  2.40513  3.72494  3.29354  2.67741  2.69355  4.24690  2.90347  2.73739  3.18146  2.89801  2.37887  2.77519  2.98518  4.58477  3.61503
          0.08706  6.18342  2.50944  0.61958  0.77255  0.70897  0.67757
     43   3.01513  5.93788  3.75687  2.31487  5.26002  1.86978  4.45892  3.36375  2.58150  4.23378  4.98577  3.74596  2.62620  3.11307  3.69185  1.28883  3.71738  2.99727  6.38580  4.98970     49 - -
          2.68618  4.42225  2.77519  2.73123  3.46354  2.40513  3.72494  3.29354  2.67741  2.69355  4.24690  2.90347  2.73739  3.18146  2.89801  2.37887  2.77519  2.98518  4.58477  3.61503
          0.12773  6.09970  2.13989  0.61958  0.77255  1.17370  0.36994
     44   2.58211  5.90952  3.11103  1.95929  2.92404  2.93217  3.22893  4.74173  2.46347  4.21509  4.95000  2.70283  3.46428  3.45390  2.20642  2.52664  2.17235  3.47394  6.34179  4.93042     50 - -
          2.68729  4.41763  2.77383  2.73136  3.46465  2.40508  3.72379  3.29465  2.67713  2.69466  4.24319  2.90457  2.73752  3.18091  2.89469  2.37923  2.77630  2.98521  4.58588  3.61614
          1.29479  1.03034  0.99653  1.03733  0.43757  1.05917  0.42579
     45   3.31050  5.68133  3.55845  2.44569  5.10162  4.04921  4.32078  4.56088  3.04731  4.07453  4.84292  3.59125  1.25617  3.43745  2.47321  2.40233  1.71269  4.14242  6.22800  4.85438     57 - -
          2.68618  4.42225  2.77519  2.73123  3.46354  2.40513  3.72494  3.29354  2.67741  2.69355  4.24690  2.90347  2.73739  3.18146  2.89801  2.37887  2.77519  2.98518  4.58477  3.61503
          0.00550  5.60150  6.32385  0.61958  0.77255  0.32064  1.29348
     46   4.88398  7.81067  0.76425  1.10444  7.01235  4.81069  5.53993  6.66588  4.84853  6.05957  7.03901  2.77588  2.57184  4.73976  5.68561  4.65521  5.22521  6.14578  8.21117  6.48642     58 - -
          2.68618  4.42225  2.77519  2.73123  3.46354  2.40513  3.72494  3.29354  2.67741  2.69355  4.24690  2.90347  2.73739  3.18146  2.89801  2.37887  2.77519  2.98518  4.58477  3.61503
          0.06144  6.08986  2.85909  0.61958  0.77255  1.21452  0.35219
     47   2.91415  5.94684  2.43806  1.69952  2.90312  3.39009  3.50276  4.77922  2.65067  2.42276  4.98729  2.47981  4.60132  2.90893  2.14350  2.98982  3.16384  4.33790  6.37905  4.96762     59 - -
          2.68618  4.42225  2.77519  2.73123  3.46354  2.40513  3.72494  3.29354  2.67741  2.69355  4.24690  2.90347  2.73739  3.18146  2.89801  2.37887  2.77519  2.98518  4.58477  3.61503
          0.00357  6.03200  6.75435  0.61958  0.77255  0.61219  0.78123
     48   3.61785  3.59093  5.58678  4.97105  2.11279  3.62939  5.12151  2.62895  4.75469  2.03392  2.97664  3.51334  2.49196  4.88488  4.76096  4.09920  1.59888  2.13361  5.61375  3.00525     60 - -
          2.68618  4.42225  2.77519  2.73123  3.46354  2.40513  3.72494  3.29354  2.67741  2.69355  4.24690  2.90347  2.73739  3.18146  2.89801  2.37887  2.77519  2.98518  4.58477  3.61503
          0.02968  6.12416  3.60972  0.61958  0.77255  0.49346  0.94291
     49   1.89032  6.01453  3.77218  2.31282  5.35397  4.29370  4.48105  4.83575  1.62269  2.97885  5.05672  3.76340  2.74336  2.80937  2.58085  2.28790  3.74897  4.40215  3.76794  3.02751     61 - -
          2.68618  4.42225  2.77519  2.73123  3.46354  2.40513  3.72494  3.29354  2.67741  2.69355  4.24690  2.90347  2.73739  3.18146  2.89801  2.37887  2.77519  2.98518  4.58477  3.61503
          0.02702  6.15209  3.70804  0.61958  0.77255  0.91371  0.51255
     50   2.32184  6.00934  3.02189  1.60698  5.35401  2.72194  4.46066  3.44798  2.22726  2.65724  3.23768  2.72073  4.66704  2.94285  2.15841  3.46214  3.73081  4.39977  6.44225  5.03155     62 - -
          2.68618  4.42225  2.77519  2.73123  3.46354  2.40513  3.72494  3.29354  2.67741  2.69355  4.24690  2.90347  2.73739  3.18146  2.89801  2.37887  2.77519  2.98518  4.58477  3.61503
          0.00324  6.12832  6.85067  0.61958  0.77255  0.74857  0.64064
     51   1.78125  5.02831  5.48860  2.52820  3.33625  4.79272  5.12033  2.21176  4.68956  1.71126  3.29598  4.91795  3.16116  4.84158  3.36672  3.21590  3.86800  1.81700  5.64833  3.33144     63 - -
          2.68618  4.42225  2.77519  2.73123  3.46354  2.40513  3.72494  3.29354  2.67741  2.69355  4.24690  2.90347  2.73739  3.18146  2.89801  2.37887  2.77519  2.98518  4.58477  3.61503
          0.00317  6.15209  6.87444  0.61958  0.77255  0.91371  0.51255
     52   1.94793  3.62178  3.54849  4.79904  4.13820  3.33960  5.10408  2.54239  4.62537  1.32129  4.16021  4.87628  3.07302  4.79317  3.11468  4.08310  3.86664  1.57907  5.66131  4.48031     64 - -
          2.68618  4.42225  2.77519  2.73123  3.46354  2.40513  3.72494  3.29354  2.67741  2.69355  4.24690  2.90347  2.73739  3.18146  2.89801  2.37887  2.77519  2.98518  4.58477  3.61503
          0.00317  6.15209  6.87444  0.61958  0.77255  0.91371  0.51255
     53   1.94850  6.02126  2.22882  1.75003  5.36386  2.96726  4.47844  3.92961  3.21408  3.42306  5.06258  3.75950  4.68454  2.28408  1.94037  3.47989  2.70801  3.73557  6.45542  5.04596     65 - -
          2.68618  4.42225  2.77519  2.73123  3.46354  2.40513  3.72494  3.29354  2.67741  2.69355  4.24690  2.90347  2.73739  3.18146  2.89801  2.37887  2.77519  2.98518  4.58477  3.61503
          0.00317  6.15209  6.87444  0.61958  0.77255  0.91371  0.51255
     54   2.23334  6.00907  2.30194  2.16130  5.34633  4.29377  4.48165  3.15140  1.85981  2.22251  5.05178  3.76427  2.98245  3.58052  2.74325  2.41917  3.24265  3.50714  6.44645  5.04025     66 - -
          2.68618  4.42225  2.77519  2.73123  3.46354  2.40513  3.72494  3.29354  2.67741  2.69355  4.24690  2.90347  2.73739  3.18146  2.89801  2.37887  2.77519  2.98518  4.58477  3.61503
          0.00317  6.15209  6.87444  0.61958  0.77255  0.91371  0.51255
     55   1.77899  5.11256  5.02509  3.41825  2.34450  3.21317  2.69227  2.49682  4.32960  2.31935  4.22672  2.89413  5.08268  4.55856  4.52867  2.69438  2.82863  2.68997  5.72205  2.37660     67 - -
          2.68618  4.42225  2.77519  2.73123  3.46354  2.40513  3.72494  3.29354  2.67741  2.69355  4.24690  2.90347  2.73739  3.18146  2.89801  2.37887  2.77519  2.98518  4.58477  3.61503
          0.04896  6.15209  3.08667  0.61958  0.77255  0.91371  0.51255
     56   2.62140  5.96900  3.74608  2.05716  5.30246  1.88516  4.45271  4.78033  2.44090  2.36678  3.74720  3.06255  3.45138  2.71217  2.81462  2.78962  3.71743  2.59001  6.40869  3.69511     68 - -
          2.68618  4.42225  2.77519  2.73123  3.46354  2.40513  3.72494  3.29354  2.67741  2.69355  4.24690  2.90347  2.73739  3.18146  2.89801  2.37887  2.77519  2.98518  4.58477  3.61503
          0.02830  6.10644  3.66240  0.61958  0.77255  1.14447  0.38330
     57   2.04661  5.97339  3.71895  2.16666  5.31622  2.93329  3.05246  3.48056  2.03922  2.45434  5.01464  3.09306  3.41187  3.52702  2.55901  1.96894  3.69926  4.36283  6.40740  4.99784     69 - -
          2.68618  4.42225  2.77519  2.73123  3.46354  2.40513  3.72494  3.29354  2.67741  2.69355  4.24690  2.90347  2.73739  3.18146  2.89801  2.37887  2.77519  2.98518  4.58477  3.61503
          0.33672  6.08155  1.26016  0.61958  0.77255  1.24747  0.33860
     58   2.66742  5.76126  2.88519  2.23764  2.08914  3.12157  4.21781  4.58848  2.59946  2.47430  4.80251  2.93724  3.29322  2.80666  2.53469  2.34455  2.92859  4.15069  6.19529  4.78569     70 - -
          2.68618  4.42225  2.77519  2.73123  3.46354  2.40513  3.72494  3.29354  2.67741  2.69355  4.24690  2.90347  2.73739  3.18146  2.89801  2.37887  2.77519  2.98518  4.58477  3.61503
          0.16179  5.74957  1.92280  0.61958  0.77255  1.98789  0.14732
     59   2.40561  4.89093  4.17187  3.60236  3.13850  2.60969  2.67038  2.68113  3.54884  1.85571  3.99651  3.00648  4.59321  3.84110  2.56066  2.66472  3.44784  3.16019  5.47868  2.35219     71 - -
          2.68759  4.41855  2.77723  2.73021  3.46557  2.40584  3.72182  3.29557  2.67897  2.69014  4.24893  2.90298  2.73790  3.18017  2.89441  2.37976  2.77389  2.98658  4.58680  3.61532
          1.40270  0.28467  6.31567  1.27765  0.32669  0.50590  0.92372
     60   2.90807  5.92799  3.66666  2.38504  3.23992  2.89276  3.29627  4.75875  2.30764  2.96444  4.96870  2.06632  2.02215  2.98751  2.68099  2.61053  2.93132  4.31854  6.36077  4.94992     82 - -
          2.68618  4.42225  2.77519  2.73123  3.46354  2.40513  3.72494  3.29354  2.67741  2.69355  4.24690  2.90347  2.73739  3.18146  2.89801  2.37887  2.77519  2.98518  4.58477  3.61503
          0.00366  6.00677  6.72912  0.61958  0.77255  0.74997  0.63938
     61   2.74241  4.97848  3.23493  4.94983  2.55030  4.77533  5.10984  1.57930  4.73642  2.08556  4.09774  4.93621  5.13846  4.86893  4.74676  3.29259  3.83655  1.17030  5.60442  3.44537     83 - -
          2.68618  4.42225  2.77519  2.73123  3.46354  2.40513  3.72494  3.29354  2.67741  2.69355  4.24690  2.90347  2.73739  3.18146  2.89801  2.37887  2.77519  2.98518  4.58477  3.61503
          0.00337  6.09117  6.81352  0.61958  0.77255  0.59011  0.80804
     62   3.52725  5.88102  3.84424  2.24498  5.16648  4.32752  2.98617  2.72456  1.86565  3.03232  4.93791  3.82319  4.71927  3.64200  1.97978  2.31447  2.14914  2.97046  6.35103  3.44660     84 - -
          2.68618  4.42225  2.77519  2.73123  3.46354  2.40513  3.72494  3.29354  2.67741  2.69355  4.24690  2.90347  2.73739  3.18146  2.89801  2.37887  2.77519  2.98518  4.58477  3.61503
          0.00317  6.15209  6.87444  0.61958  0.77255  0.91371  0.51255
     63   3.64289  5.01901  5.59568  4.98144  1.89172  4.81084  2.23173  2.14639  4.76830  3.20761  2.93910  4.96932  3.41617  4.90125  3.41853  4.12177  3.87505  1.34491  5.63576  2.40254     85 - -
          2.68618  4.42225  2.77519  2.73123  3.46354  2.40513  3.72494  3.29354  2.67741  2.69355  4.24690  2.90347  2.73739  3.18146  2.89801  2.37887  2.77519  2.98518  4.58477  3.61503
          0.00317  6.15209  6.87444  0.61958  0.77255  0.91371  0.51255
     64   3.63675  5.02414  5.52007  4.91015  2.61860  2.89243  3.28203  1.34667  3.42564  1.76957  4.14262  4.93280  5.16165  4.85886  3.41260  2.87340  3.86891  2.27929  5.64459  2.60431     86 - -
          2.68618  4.42225  2.77519  2.73123  3.46354  2.40513  3.72494  3.29354  2.67741  2.69355  4.24690  2.90347  2.73739  3.18146  2.89801  2.37887  2.77519  2.98518  4.58477  3.61503
          0.00317  6.15209  6.87444  0.61958  0.77255  0.91371  0.51255
     65   3.51873  3.80227  2.63166  2.86031  5.31101  4.29965  2.03225  2.96535  2.51104  3.32284  3.81392  3.77454  3.48322  3.04641  1.84463  2.41842  2.58307  3.07029  6.42832  5.02878     87 - -
          2.68618  4.42225  2.77519  2.73123  3.46354  2.40513  3.72494  3.29354  2.67741  2.69355  4.24690  2.90347  2.73739  3.18146  2.89801  2.37887  2.77519  2.98518  4.58477  3.61503
          0.05762  6.15209  2.92132  0.61958  0.77255  0.91371  0.51255
     66   2.87380  5.88587  3.13644  2.84895  5.18754  4.27766  4.46988  3.51133  2.82756  2.80667  3.68915  3.21515  4.66998  1.28849  3.01454  2.95838  3.18397  1.84693  6.34545  4.96231     88 - -
          2.68618  4.42225  2.77519  2.73123  3.46354  2.40513  3.72494  3.29354  2.67741  2.69355  4.24690  2.90347  2.73739  3.18146  2.89801  2.37887  2.77519  2.98518  4.58477  3.61503
          0.28929  6.09782  1.39046  0.61958  0.77255  1.18168  0.36638
     67   3.30216  5.81412  2.37907  2.04589  5.15967  4.07264  4.26127  4.64594  1.68813  2.84015  4.85495  2.57401  1.87247  3.35781  2.94364  3.26380  2.80924  4.20508  6.24608  4.83479     89 - -
          2.68618  4.42225  2.77519  2.73123  3.46354  2.40513  3.72494  3.29354  2.67741  2.69355  4.24690  2.90347  2.73739  3.18146  2.89801  2.37887  2.77519  2.98518  4.58477  3.61503
          0.05624  5.81297  2.96234  0.61958  0.77255  1.89692  0.16255
     68   2.79705  5.77260  1.92776  2.59873  5.11725  4.03686  4.22398  2.89171  2.23141  4.07770  4.81338  2.34521  2.76456  2.71171  2.80892  3.22546  2.13043  3.33794  6.20554  4.79484     90 - -
          2.68618  4.42225  2.77519  2.73123  3.46354  2.40513  3.72494  3.29354  2.67741  2.69355  4.24690  2.90347  2.73739  3.18146  2.89801  2.37887  2.77519  2.98518  4.58477  3.61503
          0.00469  5.76142  6.48376  0.61958  0.77255  1.97193  0.14988
     69   2.68391  5.26086  3.91173  1.90338  4.44248  4.22255  4.47522  3.82485  3.38232  1.45937  4.36504  3.85667  1.62361  3.70921  3.79835  2.82932  3.57341  3.56477  5.82336  3.34847     91 - -
          2.68618  4.42225  2.77519  2.73123  3.46354  2.40513  3.72494  3.29354  2.67741  2.69355  4.24690  2.90347  2.73739  3.18146  2.89801  2.37887  2.77519  2.98518  4.58477  3.61503
          0.12078  5.76142  2.20163  0.61958  0.77255  1.55373  0.23757
     70   2.49247  5.72479  2.02488  2.92899  5.06340  2.12545  2.62250  4.54466  1.91265  3.01145  3.45203  3.47607  4.39939  3.29216  2.53306  2.62091  3.46114  4.11197  6.16129  4.75451     92 - -
          2.67809  4.42828  2.77497  2.73189  3.46071  2.40630  3.72418  3.29065  2.67810  2.69294  4.25293  2.90660  2.73836  3.18185  2.89716  2.38226  2.77667  2.98832  4.57094  3.60923
          1.30353  0.31909  6.42593  2.28400  0.10745  2.04588  0.13842
     71   2.76909  5.71448  2.81033  1.68062  5.04883  2.99634  4.19556  2.68314  2.18194  2.44944  4.75797  3.47902  3.13106  3.29541  2.50143  2.74777  3.46074  4.09935  6.15362  3.43330    116 - -
          2.68618  4.42225  2.77519  2.73123  3.46354  2.40513  3.72494  3.29354  2.67741  2.69355  4.24690  2.90347  2.73739  3.18146  2.89801  2.37887  2.77519  2.98518  4.58477  3.61503
          0.00497  5.70359  6.42593  0.61958  0.77255  2.04588  0.13842
     72   3.23018  5.70239  2.60954  2.19808  5.03160  3.18604  4.19877  4.50654  2.57027  4.00089  2.99726  2.02147  2.86160  3.30041  2.89035  3.19999  3.46135  2.99729  2.96379  2.32160    117 - -
          2.68618  4.42225  2.77519  2.73123  3.46354  2.40513  3.72494  3.29354  2.67741  2.69355  4.24690  2.90347  2.73739  3.18146  2.89801  2.37887  2.77519  2.98518  4.58477  3.61503
          0.00497  5.70359  6.42593  0.61958  0.77255  1.25483  0.33564
     73   3.30790  5.74333  3.01068  3.03105  5.05852  1.50501  4.28352  3.32099  2.03466  4.03556  4.79207  3.57363  4.48617  2.52829  2.56971  3.28517  2.43593  3.08859  6.19411  2.82218    118 - -
          2.68618  4.42225  2.77519  2.73123  3.46354  2.40513  3.72494  3.29354  2.67741  2.69355  4.24690  2.90347  2.73739  3.18146  2.89801  2.37887  2.77519  2.98518  4.58477  3.61503
          0.00439  5.82595  6.54830  0.61958  0.77255  0.60564  0.78905
     74   3.44497  5.93012  1.83573  2.59999  5.26464  2.19955  4.41079  4.74317  2.23080  2.61390  3.14261  3.69428  2.61814  3.51061  2.50923  3.41220  2.64971  4.31508  3.27216  4.96472    119 - -
          2.68618  4.42225  2.77519  2.73123  3.46354  2.40513  3.72494  3.29354  2.67741  2.69355  4.24690  2.90347  2.73739  3.18146  2.89801  2.37887  2.77519  2.98518  4.58477  3.61503
          0.00353  6.04501  6.76735  0.61958  0.77255  0.45223  1.01117
     75   3.52004  6.00297  3.21473  2.81842  5.33651  2.81182  3.45699  2.33755  2.16870  3.33311  5.04667  3.77017  3.21891  2.74138  2.12795  2.45793  3.34198  2.22839  6.44261  3.17614    120 - -
          2.68618  4.42225  2.77519  2.73123  3.46354  2.40513  3.72494  3.29354  2.67741  2.69355  4.24690  2.90347  2.73739  3.18146  2.89801  2.37887  2.77519  2.98518  4.58477  3.61503
          0.00316  6.15557  6.87791  0.61958  0.77255  0.29572  1.36257
     76   2.68733  6.04609  3.81554  1.93382  5.38179  3.05691  3.14264  2.89446  2.85641  3.50847  4.03341  2.57801  4.72846  3.62264  1.52925  2.37742  3.14005  4.43169  6.48443  3.50589    121 - -
          2.68618  4.42225  2.77519  2.73123  3.46354  2.40513  3.72494  3.29354  2.67741  2.69355  4.24690  2.90347  2.73739  3.18146  2.89801  2.37887  2.77519  2.98518  4.58477  3.61503
          0.00299  6.21022  6.93256  0.61958  0.77255  0.48576  0.95510
     77   2.70298  5.91587  3.88731  2.44748  2.70160  3.20355  3.60343  4.64396  2.94060  3.10189  3.15196  3.86591  1.94308  3.68510  2.51807  1.77129  3.17752  4.27293  6.38735  3.19873    122 - -
          2.68618  4.42225  2.77519  2.73123  3.46354  2.40513  3.72494  3.29354  2.67741  2.69355  4.24690  2.90347  2.73739  3.18146  2.89801  2.37887  2.77519  2.98518  4.58477  3.61503
          0.00299  6.21022  6.93256  0.61958  0.77255  0.48576  0.95510
     78   3.59280  6.03497  3.87081  3.31084  5.35888  1.20624  2.89451  3.58284  2.78460  4.32719  3.68557  2.13619  4.76481  2.81142  2.06410  3.56749  3.82219  4.41461  6.47655  3.03362    123 - -
          2.68618  4.42225  2.77519  2.73123  3.46354  2.40513  3.72494  3.29354  2.67741  2.69355  4.24690  2.90347  2.73739  3.18146  2.89801  2.37887  2.77519  2.98518  4.58477  3.61503
          0.00299  6.21022  6.93256  0.61958  0.77255  0.48576  0.95510
     79   3.10259  5.63875  4.10650  2.41488  4.83704  2.78323  4.68069  2.61282  1.72597  2.09572  4.72169  4.04309  4.85231  3.87147  1.97411  3.67826  3.17418  3.00009  6.17068  2.53350    124 - -
          2.68618  4.42225  2.77519  2.73123  3.46354  2.40513  3.72494  3.29354  2.67741  2.69355  4.24690  2.90347  2.73739  3.18146  2.89801  2.37887  2.77519  2.98518  4.58477  3.61503
          0.00299  6.21022  6.93256  0.61958  0.77255  0.48576  0.95510
     80   2.09439  3.14505  5.42740  4.82570  3.25886  1.78674  2.41857  2.74253  4.65527  3.27954  2.12937  4.91061  5.18720  4.82597  3.39239  3.07117  2.20633  2.64968  5.70611  4.52463    125 - -
          2.68618  4.42225  2.77519  2.73123  3.46354  2.40513  3.72494  3.29354  2.67741  2.69355  4.24690  2.90347  2.73739  3.18146  2.89801  2.37887  2.77519  2.98518  4.58477  3.61503
          0.00299  6.21022  6.93256  0.61958  0.77255  0.48576  0.95510
     81   2.14765  6.02557  2.81599  1.65829  5.35233  4.34037  4.52937  4.82557  2.31644  2.74399  2.49778  3.81520  4.73339  3.63189  2.12393  2.76450  3.79070  4.40634  3.71082  3.00315    126 - -
          2.68618  4.42225  2.77519  2.73123  3.46354  2.40513  3.72494  3.29354  2.67741  2.69355  4.24690  2.90347  2.73739  3.18146  2.89801  2.37887  2.77519  2.98518  4.58477  3.61503
          0.00299  6.21022  6.93256  0.61958  0.77255  0.48576  0.95510
     82   1.80358  3.06147  4.21291  3.65135  4.71509  2.31471  4.73300  4.09639  2.76629  2.47572  3.60070  3.28224  4.89181  2.43741  3.23087  3.21376  2.43159  2.25251  6.09065  3.41853    127 - -
          2.68618  4.42225  2.77519  2.73123  3.46354  2.40513  3.72494  3.29354  2.67741  2.69355  4.24690  2.90347  2.73739  3.18146  2.89801  2.37887  2.77519  2.98518  4.58477  3.61503
          0.00299  6.21022  6.93256  0.61958  0.77255  0.48576  0.95510
     83   2.75874  3.67162  5.35583  4.75534  4.20632  4.81437  5.12883  2.04168  3.15762  2.19512  1.86377  4.87441  5.18101  4.77847  1.18730  3.36065  3.91353  3.35707  5.72461  4.54115    128 - -
          2.68618  4.42225  2.77519  2.73123  3.46354  2.40513  3.72494  3.29354  2.67741  2.69355  4.24690  2.90347  2.73739  3.18146  2.89801  2.37887  2.77519  2.98518  4.58477  3.61503
          0.00299  6.21022  6.93256  0.61958  0.77255  0.48576  0.95510
     84   3.65356  5.21081  3.57412  4.28883  4.32415  2.39625  4.99364  2.83643  3.27649  1.68480  3.50196  1.42607  5.08356  4.46314  4.46449  3.30115  3.88548  3.04015  3.09981  2.47654    129 - -
          2.68618  4.42225  2.77519  2.73123  3.46354  2.40513  3.72494  3.29354  2.67741  2.69355  4.24690  2.90347  2.73739  3.18146  2.89801  2.37887  2.77519  2.98518  4.58477  3.61503
          0.00299  6.21022  6.93256  0.61958  0.77255  0.48576  0.95510
     85   3.08955  6.06796  3.23924  2.24022  5.41342  4.33008  3.20527  4.89965  2.07286  2.01240  5.10853  2.85586  4.72356  2.03295  2.54482  3.04808  2.80012  2.48136  6.50041  5.08924    130 - -
          2.68618  4.42225  2.77519  2.73123  3.46354  2.40513  3.72494  3.29354  2.67741  2.69355  4.24690  2.90347  2.73739  3.18146  2.89801  2.37887  2.77519  2.98518  4.58477  3.61503
          0.00299  6.21022  6.93256  0.61958  0.77255  0.48576  0.95510
     86   1.39026  3.25723  5.47585  4.87136  3.38690  1.54494  3.64759  2.90772  4.69161  2.52789  2.93305  4.93467  5.19408  3.47338  4.75841  2.45681  3.91062  2.84201  5.69970  4.51957    131 - -
          2.68618  4.42225  2.77519  2.73123  3.46354  2.40513  3.72494  3.29354  2.67741  2.69355  4.24690  2.90347  2.73739  3.18146  2.89801  2.37887  2.77519  2.98518  4.58477  3.61503
          0.00299  6.21022  6.93256  0.61958  0.77255  0.48576  0.95510
     87   2.56027  3.69406  5.65857  5.04249  2.23714  2.29976  5.18873  2.63376  4.82490  1.03153  4.17617  5.02052  5.21810  4.95401  4.82921  2.92147  3.91626  2.57816  3.32976  4.50359    132 - -
          2.68618  4.42225  2.77519  2.73123  3.46354  2.40513  3.72494  3.29354  2.67741  2.69355  4.24690  2.90347  2.73739  3.18146  2.89801  2.37887  2.77519  2.98518  4.58477  3.61503
          0.00299  6.21022  6.93256  0.61958  0.77255  0.48576  0.95510
     88   2.12391  6.06823  2.43101  1.97025  3.08306  4.32996  3.38804  4.90015  2.55146  3.10294  5.10875  3.18443  3.52255  2.89737  2.18627  2.38958  3.78751  2.79357  6.50060  5.08933    133 - -
          2.68618  4.42225  2.77519  2.73123  3.46354  2.40513  3.72494  3.29354  2.67741  2.69355  4.24690  2.90347  2.73739  3.18146  2.89801  2.37887  2.77519  2.98518  4.58477  3.61503
          0.00299  6.21022  6.93256  0.61958  0.77255  0.48576  0.95510
     89   1.81898  5.08698  5.43402  2.89264  1.97894  4.82238  5.14437  3.52410  4.66022  1.93712  3.33122  2.77430  5.18823  4.82980  2.98864  4.12415  3.90942  2.22493  2.58934  2.89610    134 - -
          2.68618  4.42225  2.77519  2.73123  3.46354  2.40513  3.72494  3.29354  2.67741  2.69355  4.24690  2.90347  2.73739  3.18146  2.89801  2.37887  2.77519  2.98518  4.58477  3.61503
          0.00299  6.21022  6.93256  0.61958  0.77255  0.48576  0.95510
     90   1.38977  3.70200  5.55439  3.49448  2.75310  4.84003  3.64993  2.96924  4.74959  1.74590  4.18812  4.97241  5.20463  4.89773  3.61976  3.08014  2.17954  2.53246  3.02594  4.51195    135 - -
          2.68624  4.42507  2.77627  2.72899  3.46425  2.40443  3.72163  3.29537  2.67772  2.69129  4.24971  2.90568  2.73507  3.18099  2.89282  2.38097  2.77749  2.98674  4.58758  3.61785
          2.46460  0.76509  0.79925  1.46714  0.26212  0.48576  0.95510
     91   2.34981  5.52874  2.90267  1.90496  4.81076  2.71265  3.15066  2.77978  2.94772  2.60144  4.58658  3.48433  4.37839  3.30372  3.42705  1.98664  2.74282  3.88503  6.00114  3.12973    152 - -
          2.68618  4.42225  2.77519  2.73123  3.46354  2.40513  3.72494  3.29354  2.67741  2.69355  4.24690  2.90347  2.73739  3.18146  2.89801  2.37887  2.77519  2.98518  4.58477  3.61503
          0.00543  5.61476  6.33711  0.61958  0.77255  0.13695  2.05583
     92   3.53570  6.04961  2.35952  1.83936  5.39603  2.54863  4.49576  4.88298  2.20681  4.35545  5.08995  2.65109  4.70229  2.04095  2.44575  3.17338  2.20925  3.54251  6.48145  5.06964    153 - -
          2.68618  4.42225  2.77519  2.73123  3.46354  2.40513  3.72494  3.29354  2.67741  2.69355  4.24690  2.90347  2.73739  3.18146  2.89801  2.37887  2.77519  2.98518  4.58477  3.61503
          0.00308  6.17947  6.90182  0.61958  0.77255  0.35542  1.20692
     93   2.55972  2.87278  5.01899  4.43621  4.27577  1.70737  5.04052  3.62262  4.33241  2.81096  4.28222  4.68459  3.16475  3.09778  3.12284  4.02476  2.45320  2.64708  3.64781  1.65693    154 - -
          2.68618  4.42225  2.77519  2.73123  3.46354  2.40513  3.72494  3.29354  2.67741  2.69355  4.24690  2.90347  2.73739  3.18146  2.89801  2.37887  2.77519  2.98518  4.58477  3.61503
          0.00299  6.21022  6.93256  0.61958  0.77255  0.48576  0.95510
     94   3.55822  6.07218  1.55176  1.80470  3.84901  2.27411  4.51822  4.90548  2.91365  4.37800  5.11256  2.42427  2.98130  2.64406  2.90660  2.82593  3.38043  4.46350  6.50405  5.09215    155 - -
          2.68618  4.42225  2.77519  2.73123  3.46354  2.40513  3.72494  3.29354  2.67741  2.69355  4.24690  2.90347  2.73739  3.18146  2.89801  2.37887  2.77519  2.98518  4.58477  3.61503
          0.00299  6.21022  6.93256  0.61958  0.77255  0.48576  0.95510
     95   2.62221  3.46831  5.43701  3.38658  3.33755  4.82276  5.14500  2.91739  2.76618  2.36404  4.20403  4.91541  5.18857  3.26634  3.44501  4.12467  3.90940  1.83701  3.02899  1.36328    156 - -
          2.68618  4.42225  2.77519  2.73123  3.46354  2.40513  3.72494  3.29354  2.67741  2.69355  4.24690  2.90347  2.73739  3.18146  2.89801  2.37887  2.77519  2.98518  4.58477  3.61503
          0.00299  6.21022  6.93256  0.61958  0.77255  0.48576  0.95510
     96   3.04327  3.24593  5.80634  5.19858  2.79905  5.01479  5.36375  1.55788  4.98826  1.99044  4.28853  5.18228  5.36992  5.12054  4.99666  4.33212  4.04978  1.04243  5.84482  2.88518    157 - -
          2.68618  4.42225  2.77519  2.73123  3.46354  2.40513  3.72494  3.29354  2.67741  2.69355  4.24690  2.90347  2.73739  3.18146  2.89801  2.37887  2.77519  2.98518  4.58477  3.61503
          0.00299  6.21022  6.93256  0.61958  0.77255  0.48576  0.95510
     97   2.30284  5.05993  5.63813  5.02351  2.55194  2.34914  3.54467  3.49174  4.81038  1.85085  4.17885  5.01130  5.21577  4.94323  4.82174  4.16289  2.37544  1.60656  3.02376  2.46204    158 - -
          2.68618  4.42225  2.77519  2.73123  3.46354  2.40513  3.72494  3.29354  2.67741  2.69355  4.24690  2.90347  2.73739  3.18146  2.89801  2.37887  2.77519  2.98518  4.58477  3.61503
          0.00299  6.21022  6.93256  0.61958  0.77255  0.48576  0.95510
     98   3.68926  3.09636  5.65268  5.03762  0.89437  4.85857  5.18984  2.69539  4.82205  3.24881  2.87804  5.02060  5.22192  3.66879  2.93266  4.16999  3.92141  2.30299  5.68169  2.32715    159 - -
          2.68618  4.42225  2.77519  2.73123  3.46354  2.40513  3.72494  3.29354  2.67741  2.69355  4.24690  2.90347  2.73739  3.18146  2.89801  2.37887  2.77519  2.98518  4.58477  3.61503
          0.00299  6.21022  6.93256  0.61958  0.77255  0.48576  0.95510
     99   2.13651  3.65607  5.66195  5.04556  2.55845  4.85461  3.73280  2.15563  4.82712  1.64074  2.31888  5.02177  5.21816  4.95554  4.83012  3.20408  3.91595  1.63144  5.67845  3.37094    160 - -
          2.68618  4.42225  2.77519  2.73123  3.46354  2.40513  3.72494  3.29354  2.67741  2.69355  4.24690  2.90347  2.73739  3.18146  2.89801  2.37887  2.77519  2.98518  4.58477  3.61503
          0.00299  6.21022  6.93256  0.61958  0.77255  0.48576  0.95510
    100   5.02724  7.96708  0.26698  2.21714  7.17230  4.93073  5.67597  6.83626  5.01045  6.22559  7.22353  3.19238  5.67424  4.87970  5.87095  4.79255  3.50504  6.30907  8.37884  6.63717    161 - -
          2.68618  4.42225  2.77519  2.73123  3.46354  2.40513  3.72494  3.29354  2.67741  2.69355  4.24690  2.90347  2.73739  3.18146  2.89801  2.37887  2.77519  2.98518  4.58477  3.61503
          0.00299  6.21022  6.93256  0.61958  0.77255  0.48576  0.95510
    101   1.37553  3.16353  1.69367  4.14227  4.67225  4.63185  5.05175  3.22484  4.09733  3.74694  4.63799  4.50293  2.30023  4.39162  4.43956  2.12950  3.96751  2.23380  6.11819  4.88996    162 - -
          2.68618  4.42225  2.77519  2.73123  3.46354  2.40513  3.72494  3.29354  2.67741  2.69355  4.24690  2.90347  2.73739  3.18146  2.89801  2.37887  2.77519  2.98518  4.58477  3.61503
          0.00299  6.21022  6.93256  0.61958  0.77255  0.48576  0.95510
    102   5.05522  7.94426  0.20408  3.78300  7.06490  4.95532  2.70313  6.86712  5.04383  6.24946  7.26080  3.19994  5.70165  4.91782  5.88748  4.82447  5.40851  6.33803  8.31023  6.58277    163 - -
          2.68618  4.42225  2.77519  2.73123  3.46354  2.40513  3.72494  3.29354  2.67741  2.69355  4.24690  2.90347  2.73739  3.18146  2.89801  2.37887  2.77519  2.98518  4.58477  3.61503
          0.00299  6.21022  6.93256  0.61958  0.77255  0.48576  0.95510
    103   3.66126  2.86279  2.74257  4.43568  4.27587  4.74546  3.11751  2.08672  4.33208  1.90206  2.36249  1.77725  5.11652  3.49259  4.54658  4.02466  2.38056  2.92712  5.77668  4.57976    164 - -
          2.68618  4.42225  2.77519  2.73123  3.46354  2.40513  3.72494  3.29354  2.67741  2.69355  4.24690  2.90347  2.73739  3.18146  2.89801  2.37887  2.77519  2.98518  4.58477  3.61503
          0.00299  6.21022  6.93256  0.61958  0.77255  0.48576  0.95510
    104   2.77744  3.62318  5.34193  2.26555  3.40165  4.80746  5.12406  2.31047  2.89864  1.71429  4.21858  4.86672  5.17434  4.77539  2.85948  4.10469  2.16406  2.37142  5.71814  2.31359    165 - -
          2.68618  4.42225  2.77519  2.73123  3.46354  2.40513  3.72494  3.29354  2.67741  2.69355  4.24690  2.90347  2.73739  3.18146  2.89801  2.37887  2.77519  2.98518  4.58477  3.61503
          0.00299  6.21022  6.93256  0.61958  0.77255  0.48576  0.95510
    105   3.16199  3.18732  3.82521  5.01035  2.02176  4.84955  5.18196  2.42748  4.80012  2.02027  4.17968  3.46201  2.08590  4.93552  4.81613  3.24742  3.91482  1.82874  5.68227  2.26409    166 - -
          2.68618  4.42225  2.77519  2.73123  3.46354  2.40513  3.72494  3.29354  2.67741  2.69355  4.24690  2.90347  2.73739  3.18146  2.89801  2.37887  2.77519  2.98518  4.58477  3.61503
          0.17765  6.21022  1.82786  0.61958  0.77255  0.48576  0.95510
    106   2.84967  5.85473  3.12132  2.38352  3.02084  4.23314  4.42480  3.30253  3.17694  3.35539  2.89877  2.12272  3.34157  2.99110  3.10413  1.76987  2.68699  4.22410  6.31163  2.91625    167 - -
          2.68618  4.42225  2.77519  2.73123  3.46354  2.40513  3.72494  3.29354  2.67741  2.69355  4.24690  2.90347  2.73739  3.18146  2.89801  2.37887  2.77519  2.98518  4.58477  3.61503
          0.00356  6.03612  6.75847  0.61958  0.77255  0.16632  1.87588
    107   2.72463  3.12814  2.85469  2.91971  5.37653  3.36928  3.39776  4.85482  3.26348  2.57264  5.08603  2.25583  1.64573  3.62434  2.06312  2.67944  3.78941  3.58624  6.48179  5.07756    168 - -
          2.68518  4.42308  2.77530  2.73206  3.46150  2.40458  3.72577  3.29437  2.67769  2.69438  4.24773  2.90314  2.73639  3.18131  2.89884  2.37970  2.77602  2.98355  4.57963  3.61586
          0.31167  1.32126  6.93256  0.81026  0.58832  0.48576  0.95510
    108   2.84513  6.07154  1.26706  1.65536  5.41723  3.52148  3.13587  4.90379  2.86043  2.85011  4.05841  2.86222  2.91898  3.13296  3.74714  3.52078  3.79020  4.46252  6.50378  5.09220    173 - -
          2.68618  4.42225  2.77519  2.73123  3.46354  2.40513  3.72494  3.29354  2.67741  2.69355  4.24690  2.90347  2.73739  3.18146  2.89801  2.37887  2.77519  2.98518  4.58477  3.61503
          0.00299  6.21022  6.93256  0.61958  0.77255  0.48576  0.95510
    109   3.13350  5.05967  5.63354  5.01909  2.31211  4.85077  3.48397  2.31340  4.80682  1.72869  3.35881  2.85797  5.21459  4.94048  3.54161  2.70096  3.91505  2.57882  2.15552  2.25168    174 - -
          2.68618  4.42225  2.77519  2.73123  3.46354  2.40513  3.72494  3.29354  2.67741  2.69355  4.24690  2.90347  2.73739  3.18146  2.89801  2.37887  2.77519  2.98518  4.58477  3.61503
          0.00299  6.21022  6.93256  0.61958  0.77255  0.48576  0.95510
    110   3.13845  5.06510  3.51787  4.98611  2.18419  2.66022  5.17817  1.98842  4.78179  1.66336  4.18380  2.56360  5.21122  4.92218  4.80718  4.15630  3.91510  1.56887  5.68640  3.49148    175 - -
          2.68618  4.42225  2.77519  2.73123  3.46354  2.40513  3.72494  3.29354  2.67741  2.69355  4.24690  2.90347  2.73739  3.18146  2.89801  2.37887  2.77519  2.98518  4.58477  3.61503
          0.00299  6.21022  6.93256  0.61958  0.77255  0.48576  0.95510
    111   2.58958  6.03604  2.58493  1.99409  3.67530  4.33761  4.52613  4.84373  2.19950  2.56616  3.72735  3.81051  3.05353  2.29809  2.91072  3.52737  2.59024  3.04404  6.47704  2.74290    176 - -
          2.68618  4.42225  2.77519  2.73123  3.46354  2.40513  3.72494  3.29354  2.67741  2.69355  4.24690  2.90347  2.73739  3.18146  2.89801  2.37887  2.77519  2.98518  4.58477  3.61503
          0.00299  6.21022  6.93256  0.61958  0.77255  0.48576  0.95510
    112   2.27240  6.06496  2.07503  1.71208  5.40907  3.51240  4.51789  4.89435  2.53716  2.93216  5.10588  3.79858  2.57592  3.61454  2.44851  2.75643  3.20751  4.45508  3.72619  3.08093    177 - -
          2.68618  4.42225  2.77519  2.73123  3.46354  2.40513  3.72494  3.29354  2.67741  2.69355  4.24690  2.90347  2.73739  3.18146  2.89801  2.37887  2.77519  2.98518  4.58477  3.61503
          0.00299  6.21022  6.93256  0.61958  0.77255  0.48576  0.95510
    113   3.02803  3.69745  5.65680  3.69632  3.26120  4.85387  5.18791  2.37428  4.82343  1.63279  2.05765  5.01943  5.21748  4.95280  3.40857  4.16556  2.26742  2.03664  5.67889  2.14263    178 - -
          2.68618  4.42225  2.77519  2.73123  3.46354  2.40513  3.72494  3.29354  2.67741  2.69355  4.24690  2.90347  2.73739  3.18146  2.89801  2.37887  2.77519  2.98518  4.58477  3.61503
          0.00299  6.21022  6.93256  0.61958  0.77255  0.48576  0.95510
    114   2.36073  3.46005  5.63596  3.51108  2.37188  4.85107  5.18406  3.49119  4.80854  1.51434  2.94967  5.01001  5.21487  4.94176  2.24403  3.26678  3.91510  1.95712  3.70135  2.60611    179 - -
          2.68618  4.42225  2.77519  2.73123  3.46354  2.40513  3.72494  3.29354  2.67741  2.69355  4.24690  2.90347  2.73739  3.18146  2.89801  2.37887  2.77519  2.98518  4.58477  3.61503
          0.05008  6.21022  3.06098  0.61958  0.77255  0.48576  0.95510
    115   1.96240  6.03444  2.38414  1.90988  3.56382  2.21062  4.48449  3.53918  2.49210  4.33975  5.07510  3.18029  2.62888  3.58082  3.11915  3.04032  2.48877  4.42511  6.46710  5.05611    180 - -
          2.68618  4.42225  2.77519  2.73123  3.46354  2.40513  3.72494  3.29354  2.67741  2.69355  4.24690  2.90347  2.73739  3.18146  2.89801  2.37887  2.77519  2.98518  4.58477  3.61503
          0.15119  6.16327  1.97899  0.61958  0.77255  0.84610  0.56052
    116   2.86878  5.66986  3.00722  2.52696  4.91553  2.43413  4.46974  4.33694  3.26299  2.45800  3.19459  3.79160  2.52699  3.61391  2.17210  2.62096  3.03567  3.24630  2.60090  3.01972    181 - -
          2.68618  4.42225  2.77519  2.73123  3.46354  2.40513  3.72494  3.29354  2.67741  2.69355  4.24690  2.90347  2.73739  3.18146  2.89801  2.37887  2.77519  2.98518  4.58477  3.61503
          0.08745  6.01571  2.50963  0.61958  0.77255  1.46853  0.26171
    117   2.48413  4.86966  3.47182  4.69841  1.75203  4.62790  3.11945  1.98772  4.51172  1.72167  2.60423  4.74578  4.99293  3.29559  4.56657  3.03397  3.70569  2.43635  5.48931  4.31011    182 - -
          2.68618  4.42225  2.77519  2.73123  3.46354  2.40513  3.72494  3.29354  2.67741  2.69355  4.24690  2.90347  2.73739  3.18146  2.89801  2.37887  2.77519  2.98518  4.58477  3.61503
          0.00395  5.93220  6.65455  0.61958  0.77255  1.67836  0.20663
    118   2.17828  5.83691  2.29300  3.08682  5.16267  4.15589  4.34451  4.63464  2.15224  1.80856  4.88291  3.63136  4.54887  2.05172  2.50040  2.74897  3.60599  2.86058  6.28106  4.88293    183 - -
          2.68618  4.42225  2.77519  2.73123  3.46354  2.40513  3.72494  3.29354  2.67741  2.69355  4.24690  2.90347  2.73739  3.18146  2.89801  2.37887  2.77519  2.98518  4.58477  3.61503
          0.00395  5.93220  6.65455  0.61958  0.77255  1.67836  0.20663
    119   2.78105  5.84463  2.89824  1.72926  2.40958  3.23667  3.41570  4.64960  2.20031  4.14334  2.47589  3.62441  4.54394  3.44100  3.05429  2.79419  2.55532  2.89017  6.28662  4.88512    184 - -
          2.68618  4.42225  2.77519  2.73123  3.46354  2.40513  3.72494  3.29354  2.67741  2.69355  4.24690  2.90347  2.73739  3.18146  2.89801  2.37887  2.77519  2.98518  4.58477  3.61503
          0.00395  5.93220  6.65455  0.61958  0.77255  1.67836  0.20663
    120   2.25083  5.87962  1.51095  2.66685  5.22141  2.67485  3.31787  4.70543  3.07440  4.18355  4.92138  2.10530  3.33442  3.43487  3.56715  2.59565  3.60706  3.37614  6.31418  2.85163    185 - -
          2.68654  4.42261  2.77556  2.73062  3.46390  2.40549  3.72531  3.29390  2.67609  2.69342  4.24726  2.90383  2.73542  3.18183  2.89837  2.37923  2.77556  2.98555  4.58513  3.61539
          0.92043  1.05059  1.37864  0.03449  3.38418  0.78652  0.60775
    121   2.60941  5.79800  1.66320  1.92511  5.13551  4.07649  4.27583  4.61532  3.02014  4.10239  4.84624  3.54921  3.39088  3.37686  3.51304  2.00868  1.97125  4.18578  3.09755  4.83393    187 - -
          2.68644  4.42251  2.77546  2.73052  3.46380  2.40454  3.72521  3.29380  2.67767  2.69381  4.24716  2.90373  2.73672  3.18173  2.89827  2.37913  2.77444  2.98545  4.58503  3.61529
          0.34866  1.22794  6.51876  0.04633  3.09514  0.64657  0.74200
    122   3.45860  3.69793  3.94130  2.67861  2.69999  4.31910  4.53188  3.53647  2.25178  2.20465  4.61923  2.48864  3.18277  3.02441  1.86438  3.52944  3.69000  2.92100  6.06458  2.64023    189 - -
          2.68618  4.42225  2.77519  2.73123  3.46354  2.40513  3.72494  3.29354  2.67741  2.69355  4.24690  2.90347  2.73739  3.18146  2.89801  2.37887  2.77519  2.98518  4.58477  3.61503
          0.00361  6.02266  6.74500  0.61958  0.77255  0.15899  1.91733
    123   2.34667  5.98474  2.84251  2.45735  3.21247  2.42899  3.81902  2.93356  2.65846  4.27490  3.37121  3.83297  3.66044  3.28709  2.62012  2.67561  2.65004  2.42553  3.12079  5.05041    190 - -
          2.68618  4.42225  2.77519  2.73123  3.46354  2.40513  3.72494  3.29354  2.67741  2.69355  4.24690  2.90347  2.73739  3.18146  2.89801  2.37887  2.77519  2.98518  4.58477  3.61503
          0.00299  6.21022  6.93256  0.61958  0.77255  0.48576  0.95510
    124   2.50541  3.00059  5.65227  5.03654  3.38174  4.85318  5.18700  2.93572  4.82017  1.15214  2.47013  5.01734  5.21684  3.43685  3.68643  3.32787  2.89980  2.04291  5.67923  2.87745    191 - -
          2.68618  4.42225  2.77519  2.73123  3.46354  2.40513  3.72494  3.29354  2.67741  2.69355  4.24690  2.90347  2.73739  3.18146  2.89801  2.37887  2.77519  2.98518  4.58477  3.61503
          0.00299  6.21022  6.93256  0.61958  0.77255  0.48576  0.95510
    125   2.97638  5.07412  5.61063  4.99999  3.38168  1.99350  5.19235  2.68029  4.79574  2.31590  4.19525  5.00524  3.48854  4.93605  4.82083  2.11889  3.92482  1.02318  5.70036  4.52325    192 - -
          2.68618  4.42225  2.77519  2.73123  3.46354  2.40513  3.72494  3.29354  2.67741  2.69355  4.24690  2.90347  2.73739  3.18146  2.89801  2.37887  2.77519  2.98518  4.58477  3.61503
          0.00299  6.21022  6.93256  0.61958  0.77255  0.48576  0.95510
    126   2.09880  5.43338  4.36255  3.79818  2.36685  2.53193  4.80179  2.90676  2.74489  3.65199  4.53130  4.24001  3.70075  2.92609  2.05274  3.07018  3.85057  1.81293  6.00218  3.07195    193 - -
          2.68618  4.42225  2.77519  2.73123  3.46354  2.40513  3.72494  3.29354  2.67741  2.69355  4.24690  2.90347  2.73739  3.18146  2.89801  2.37887  2.77519  2.98518  4.58477  3.61503
          0.00299  6.21022  6.93256  0.61958  0.77255  0.48576  0.95510
    127   2.06872  2.77757  5.35940  4.76138  4.19612  2.58879  2.91826  2.76802  4.60349  2.19641  4.21584  4.87584  5.17704  3.55533  4.70939  2.54191  1.70137  2.85491  2.59129  4.53210    194 - -
          2.68618  4.42225  2.77519  2.73123  3.46354  2.40513  3.72494  3.29354  2.67741  2.69355  4.24690  2.90347  2.73739  3.18146  2.89801  2.37887  2.77519  2.98518  4.58477  3.61503
          0.00299  6.21022  6.93256  0.61958  0.77255  0.48576  0.95510
    128   2.74484  5.09168  5.40285  4.80249  3.22550  3.59495  2.82535  2.58397  3.49569  2.20807  3.26911  4.89817  1.35116  3.26269  4.72804  3.16675  3.25939  2.52075  3.56923  3.38194    195 - -
          2.68618  4.42225  2.77519  2.73123  3.46354  2.40513  3.72494  3.29354  2.67741  2.69355  4.24690  2.90347  2.73739  3.18146  2.89801  2.37887  2.77519  2.98518  4.58477  3.61503
          0.00299  6.21022  6.93256  0.61958  0.77255  0.48576  0.95510
    129   3.63860  5.29940  2.78110  4.05025  3.36515  4.64429  2.20327  2.59691  3.99411  3.01777  2.84175  2.91666  5.02163  3.39467  2.64247  2.04783  3.87040  2.32097  2.65924  2.97466    196 - -
          2.68618  4.42225  2.77519  2.73123  3.46354  2.40513  3.72494  3.29354  2.67741  2.69355  4.24690  2.90347  2.73739  3.18146  2.89801  2.37887  2.77519  2.98518  4.58477  3.61503
          0.00299  6.21022  6.93256  0.61958  0.77255  0.48576  0.95510
    130   2.50945  5.42381  3.31024  3.81291  3.05593  2.78034  4.80838  2.18244  2.13103  2.58137  3.48203  4.25118  2.29720  4.09403  1.96091  3.80136  3.07581  3.02304  5.99418  4.74402    197 - -
          2.68618  4.42225  2.77519  2.73123  3.46354  2.40513  3.72494  3.29354  2.67741  2.69355  4.24690  2.90347  2.73739  3.18146  2.89801  2.37887  2.77519  2.98518  4.58477  3.61503
          0.00299  6.21022  6.93256  0.61958  0.77255  0.48576  0.95510
    131   2.97486  5.59519  2.73295  3.58886  2.50281  2.09385  2.24030  4.17106  3.57166  2.62358  4.68147  2.44705  4.86824  3.90782  2.31160  3.69847  3.18326  3.22245  3.84578  2.59205    198 - -
          2.68618  4.42225  2.77519  2.73123  3.46354  2.40513  3.72494  3.29354  2.67741  2.69355  4.24690  2.90347  2.73739  3.18146  2.89801  2.37887  2.77519  2.98518  4.58477  3.61503
          0.00299  6.21022  6.93256  0.61958  0.77255  0.48576  0.95510
    132   3.02732  5.07128  5.54261  2.95037  2.86048  3.41583  5.16651  1.94432  2.26578  2.68018  3.21412  4.96685  2.70883  4.89124  4.78501  4.14517  3.91256  1.59020  2.88258  2.94652    199 - -
          2.68618  4.42225  2.77519  2.73123  3.46354  2.40513  3.72494  3.29354  2.67741  2.69355  4.24690  2.90347  2.73739  3.18146  2.89801  2.37887  2.77519  2.98518  4.58477  3.61503
          0.00299  6.21022  6.93256  0.61958  0.77255  0.48576  0.95510
    133   3.55744  6.05254  2.34487  2.84703  3.85208  2.53740  3.50602  2.89296  2.54961  2.91102  5.09491  2.85779  2.28382  2.90913  3.75034  2.63820  2.74518  4.43967  6.48915  2.25860    200 - -
          2.68618  4.42225  2.77519  2.73123  3.46354  2.40513  3.72494  3.29354  2.67741  2.69355  4.24690  2.90347  2.73739  3.18146  2.89801  2.37887  2.77519  2.98518  4.58477  3.61503
          0.04613  6.21022  3.14480  0.61958  0.77255  0.48576  0.95510
    134   3.52624  3.81984  2.75422  2.00434  5.38501  2.31339  4.48665  4.87163  1.91048  2.99611  3.70607  2.62090  3.09438  3.23198  2.53841  3.04815  2.28783  4.43016  6.47117  5.05966    201 - -
          2.68618  4.42225  2.77519  2.73123  3.46354  2.40513  3.72494  3.29354  2.67741  2.69355  4.24690  2.90347  2.73739  3.18146  2.89801  2.37887  2.77519  2.98518  4.58477  3.61503
          0.00312  6.16721  6.88955  0.61958  0.77255  0.82094  0.57985
    135   2.70391  6.00423  2.32594  2.86912  3.03438  4.30788  3.10732  4.81071  2.54487  2.34280  3.05633  3.15719  3.27813  2.64379  3.17989  2.26288  3.75975  2.19092  6.44568  5.04363    202 - -
          2.68618  4.42225  2.77519  2.73123  3.46354  2.40513  3.72494  3.29354  2.67741  2.69355  4.24690  2.90347  2.73739  3.18146  2.89801  2.37887  2.77519  2.98518  4.58477  3.61503
          0.00312  6.16721  6.88955  0.61958  0.77255  0.82094  0.57985
    136   2.57895  6.03638  2.39378  2.52885  5.38115  2.28567  4.48744  4.86690  2.59297  3.42445  3.51355  3.76794  2.47027  3.58388  2.38301  2.21183  2.03065  4.42686  6.46925  5.05849    203 - -
          2.68618  4.42225  2.77519  2.73123  3.46354  2.40513  3.72494  3.29354  2.67741  2.69355  4.24690  2.90347  2.73739  3.18146  2.89801  2.37887  2.77519  2.98518  4.58477  3.61503
          0.00312  6.16721  6.88955  0.61958  0.77255  0.82094  0.57985
    137   3.52975  5.98739  2.78124  2.42703  2.78037  2.90288  2.59347  2.24636  2.21358  4.28340  3.55702  2.09948  3.56561  3.60515  3.18463  3.50252  3.21391  3.31553  6.43327  3.18818    204 - -
          2.68618  4.42225  2.77519  2.73123  3.46354  2.40513  3.72494  3.29354  2.67741  2.69355  4.24690  2.90347  2.73739  3.18146  2.89801  2.37887  2.77519  2.98518  4.58477  3.61503
          0.00312  6.16721  6.88955  0.61958  0.77255  0.82094  0.57985
    138   3.19494  6.01649  2.54729  2.07908  2.91933  3.06101  3.48157  2.97125  3.23128  2.82497  5.05956  2.70854  2.65693  2.75317  3.12569  2.37270  2.84251  3.73205  6.45469  3.12751    205 - -
          2.68618  4.42225  2.77519  2.73123  3.46354  2.40513  3.72494  3.29354  2.67741  2.69355  4.24690  2.90347  2.73739  3.18146  2.89801  2.37887  2.77519  2.98518  4.58477  3.61503
          0.00312  6.16721  6.88955  0.61958  0.77255  0.82094  0.57985
    139   2.74875  6.02680  2.50973  2.20143  5.36728  2.84030  2.86287  3.16080  2.81711  3.30132  5.06866  3.77175  4.69589  3.12947  2.36264  2.91837  1.88843  3.30764  6.46223  2.77073    206 - -
          2.68618  4.42225  2.77519  2.73123  3.46354  2.40513  3.72494  3.29354  2.67741  2.69355  4.24690  2.90347  2.73739  3.18146  2.89801  2.37887  2.77519  2.98518  4.58477  3.61503
          0.00312  6.16721  6.88955  0.61958  0.77255  0.82094  0.57985
    140   3.61987  5.18701  4.80686  3.41182  2.32881  2.57950  4.95256  2.55429  4.15008  1.87875  4.29785  2.58011  2.25640  3.39085  4.41709  2.31509  3.85179  3.44737  3.62598  2.50595    207 - -
          2.68618  4.42225  2.77519  2.73123  3.46354  2.40513  3.72494  3.29354  2.67741  2.69355  4.24690  2.90347  2.73739  3.18146  2.89801  2.37887  2.77519  2.98518  4.58477  3.61503
          0.02842  6.16721  3.65277  0.61958  0.77255  0.82094  0.57985
    141   3.52380  5.81621  2.86807  2.64872  5.08138  3.29521  4.53412  3.47084  2.50822  2.63005  2.56328  3.23681  4.72704  2.81558  2.72417  3.53389  2.27624  2.46070  3.08432  2.43342    208 - -
          2.68618  4.42225  2.77519  2.73123  3.46354  2.40513  3.72494  3.29354  2.67741  2.69355  4.24690  2.90347  2.73739  3.18146  2.89801  2.37887  2.77519  2.98518  4.58477  3.61503
          0.03886  6.14199  3.32521  0.61958  0.77255  0.97053  0.47624
    142   2.29777  5.16276  3.56376  4.12497  2.40526  2.27106  4.88679  2.09702  3.23246  3.36500  4.27247  4.45441  3.40484  2.79664  4.33651  3.87415  3.20766  1.72577  5.76101  2.57479    209 - -
          2.68618  4.42225  2.77519  2.73123  3.46354  2.40513  3.72494  3.29354  2.67741  2.69355  4.24690  2.90347  2.73739  3.18146  2.89801  2.37887  2.77519  2.98518  4.58477  3.61503
          0.03003  6.10644  3.59894  0.61958  0.77255  1.14447  0.38330
    143   3.03141  4.19396  3.73731  1.61452  3.23798  2.42387  4.43994  4.73030  2.32547  2.40538  4.97821  3.16200  4.64376  2.50593  2.96615  3.44110  2.18043  4.31246  6.37693  3.67385    210 - -
          2.68618  4.42225  2.77519  2.73123  3.46354  2.40513  3.72494  3.29354  2.67741  2.69355  4.24690  2.90347  2.73739  3.18146  2.89801  2.37887  2.77519  2.98518  4.58477  3.61503
          0.08681  6.07982  2.51505  0.61958  0.77255  1.25414  0.33592
    144   2.55593  5.56926  3.88161  3.32294  2.89477  2.58838  3.43217  4.19520  2.59381  2.56068  3.42004  3.17902  4.67271  3.65899  1.87990  1.84702  3.03199  2.93164  6.08518  4.76564    211 - -
          2.68618  4.42225  2.77519  2.73123  3.46354  2.40513  3.72494  3.29354  2.67741  2.69355  4.24690  2.90347  2.73739  3.18146  2.89801  2.37887  2.77519  2.98518  4.58477  3.61503
          0.00370  5.99672  6.71906  0.61958  0.77255  0.79141  0.60368
    145   2.43144  5.90413  2.15844  2.75484  5.21795  2.85485  4.44825  4.68246  3.19640  2.79659  2.94655  3.15923  4.65031  2.46061  2.10617  3.44917  2.61898  2.72803  2.88650  4.96471    212 - -
          2.68618  4.42225  2.77519  2.73123  3.46354  2.40513  3.72494  3.29354  2.67741  2.69355  4.24690  2.90347  2.73739  3.18146  2.89801  2.37887  2.77519  2.98518  4.58477  3.61503
          0.00341  6.07982  6.80217  0.61958  0.77255  0.94368  0.49298
    146   3.48965  5.95402  1.73949  3.20063  5.28048  1.68656  4.45913  4.75317  2.14938  3.31033  3.71268  3.74543  2.71326  3.56188  2.48357  3.46096  2.99885  4.33465  6.39781  2.73581    213 - -
          2.68618  4.42225  2.77519  2.73123  3.46354  2.40513  3.72494  3.29354  2.67741  2.69355  4.24690  2.90347  2.73739  3.18146  2.89801  2.37887  2.77519  2.98518  4.58477  3.61503
          0.05523  6.10644  2.96604  0.61958  0.77255  1.14447  0.38330
    147   2.61749  3.17677  2.97608  2.48522  2.59102  2.16656  4.41634  3.59716  2.52436  3.33695  4.98190  3.69946  3.46895  2.63682  1.86815  2.65135  3.68208  4.32424  6.37716  4.97202    214 - -
          2.68618  4.42225  2.77519  2.73123  3.46354  2.40513  3.72494  3.29354  2.67741  2.69355  4.24690  2.90347  2.73739  3.18146  2.89801  2.37887  2.77519  2.98518  4.58477  3.61503
          0.00349  6.05470  6.77705  0.61958  0.77255  0.81544  0.58419
    148   2.59286  5.12989  4.80067  3.29078  3.35230  2.89738  4.92010  2.58407  3.27179  2.37351  3.42291  4.51985  3.05073  4.39415  3.03024  2.13623  2.12775  1.91365  5.73262  3.49556    215 - -
          2.68618  4.42225  2.77519  2.73123  3.46354  2.40513  3.72494  3.29354  2.67741  2.69355  4.24690  2.90347  2.73739  3.18146  2.89801  2.37887  2.77519  2.98518  4.58477  3.61503
          0.07416  6.10644  2.67000  0.61958  0.77255  1.14447  0.38330
    149   2.59335  5.81001  3.00963  3.20142  5.09881  3.32679  4.43863  2.51779  2.07340  3.19577  4.86592  3.73818  2.61683  3.04132  2.43402  2.43050  3.00550  2.07435  6.27792  3.64771    216 - -
          2.68618  4.42225  2.77519  2.73123  3.46354  2.40513  3.72494  3.29354  2.67741  2.69355  4.24690  2.90347  2.73739  3.18146  2.89801  2.37887  2.77519  2.98518  4.58477  3.61503
          0.04313  6.03584  3.22331  0.61958  0.77255  1.40744  0.28073
    150   2.31299  5.82885  3.70644  2.10979  3.26663  1.76539  4.39822  3.43632  2.39717  2.78399  4.87997  2.74285  4.59905  2.95288  3.07949  2.66632  3.64789  2.80214  6.28562  4.89951    217 - -
          2.68618  4.42225  2.77519  2.73123  3.46354  2.40513  3.72494  3.29354  2.67741  2.69355  4.24690  2.90347  2.73739  3.18146  2.89801  2.37887  2.77519  2.98518  4.58477  3.61503
          0.00370  5.99641  6.71876  0.61958  0.77255  1.52273  0.24605
    151   2.99622  5.02633  4.80281  2.14034  2.51938  2.98427  4.86558  2.63975  4.12653  3.22443  2.97932  2.23079  3.40851  4.37138  4.35842  3.85057  2.61286  2.78748  2.62114  2.24554    218 - -
          2.68618  4.42225  2.77519  2.73123  3.46354  2.40513  3.72494  3.29354  2.67741  2.69355  4.24690  2.90347  2.73739  3.18146  2.89801  2.37887  2.77519  2.98518  4.58477  3.61503
          0.00370  5.99641  6.71876  0.61958  0.77255  1.52273  0.24605
    152   3.41909  5.79469  3.72560  2.05008  2.78336  3.24832  2.99944  2.14965  2.28353  4.07742  4.84946  3.70681  2.48814  2.96487  2.77782  3.40944  2.45363  4.15697  3.37451  3.59786    219 - -
          2.68618  4.42225  2.77519  2.73123  3.46354  2.40513  3.72494  3.29354  2.67741  2.69355  4.24690  2.90347  2.73739  3.18146  2.89801  2.37887  2.77519  2.98518  4.58477  3.61503
          0.00370  5.99641  6.71876  0.61958  0.77255  1.52273  0.24605
    153   3.41605  5.84902  2.79284  2.39292  5.16284  3.29641  3.29353  4.62739  3.14119  2.51185  3.03161  1.81688  2.15775  3.50034  3.62821  3.39389  2.00333  4.22276  3.72683  4.90952    220 - -
          2.68618  4.42225  2.77519  2.73123  3.46354  2.40513  3.72494  3.29354  2.67741  2.69355  4.24690  2.90347  2.73739  3.18146  2.89801  2.37887  2.77519  2.98518  4.58477  3.61503
          0.00370  5.99641  6.71876  0.61958  0.77255  1.52273  0.24605
    154   2.27550  5.78213  3.73265  2.24255  2.67443  2.83642  2.99892  4.51812  2.49670  4.06282  4.83820  2.48945  4.61052  3.53149  3.03684  3.41320  2.40848  2.78598  2.85367  2.88404    221 - -
          2.68618  4.42225  2.77519  2.73123  3.46354  2.40513  3.72494  3.29354  2.67741  2.69355  4.24690  2.90347  2.73739  3.18146  2.89801  2.37887  2.77519  2.98518  4.58477  3.61503
          0.00370  5.99641  6.71876  0.61958  0.77255  1.52273  0.24605
    155   2.01090  5.64961  2.71438  2.50098  3.60774  2.79337  4.45957  2.93095  2.84896  2.67664  4.71866  2.77843  4.64700  3.60543  2.80053  2.96927  3.66094  3.19503  2.81003  2.43500    222 - -
          2.68618  4.42225  2.77519  2.73123  3.46354  2.40513  3.72494  3.29354  2.67741  2.69355  4.24690  2.90347  2.73739  3.18146  2.89801  2.37887  2.77519  2.98518  4.58477  3.61503
          0.03393  5.99641  3.47801  0.61958  0.77255  1.52273  0.24605
    156   2.65538  5.89040  2.35818  1.76164  5.23035  2.86641  4.35519  3.01600  2.43624  2.15284  3.65805  3.63704  2.72185  2.88216  2.59731  3.35659  3.62310  4.27829  6.32615  4.91831    223 - -
          2.68618  4.42225  2.77519  2.73123  3.46354  2.40513  3.72494  3.29354  2.67741  2.69355  4.24690  2.90347  2.73739  3.18146  2.89801  2.37887  2.77519  2.98518  4.58477  3.61503
          0.07897  5.96630  2.61232  0.61958  0.77255  1.59998  0.22552
    157   2.87707  5.77475  3.63083  2.32602  5.08638  2.44483  3.04264  3.41934  2.40978  2.53369  4.82435  2.43636  2.11602  3.43417  3.56165  2.77400  2.65803  3.34621  6.22799  3.59361    224 - -
          2.68618  4.42225  2.77519  2.73123  3.46354  2.40513  3.72494  3.29354  2.67741  2.69355  4.24690  2.90347  2.73739  3.18146  2.89801  2.37887  2.77519  2.98518  4.58477  3.61503
          0.00411  5.89145  6.61380  0.61958  0.77255  1.76159  0.18847
    158   2.66058  5.17834  2.47342  3.62088  2.89461  4.35320  2.89334  2.34294  3.58400  2.05808  4.27820  1.85008  4.73433  3.89578  3.05595  2.65853  3.62939  3.45739  3.46751  3.45023    225 - -
          2.68618  4.42225  2.77519  2.73123  3.46354  2.40513  3.72494  3.29354  2.67741  2.69355  4.24690  2.90347  2.73739  3.18146  2.89801  2.37887  2.77519  2.98518  4.58477  3.61503
          0.17059  5.89145  1.87034  0.61958  0.77255  1.76159  0.18847
    159   3.24884  5.74396  3.50385  2.40079  3.53558  4.02401  2.76219  4.56515  2.34441  2.37438  4.78627  1.83170  4.41703  2.53440  1.92618  3.21383  2.89421  4.13208  6.17860  4.77292    226 - -
          2.68618  4.42225  2.77519  2.73123  3.46354  2.40513  3.72494  3.29354  2.67741  2.69355  4.24690  2.90347  2.73739  3.18146  2.89801  2.37887  2.77519  2.98518  4.58477  3.61503
          0.00486  5.72571  6.44806  0.61958  0.77255  1.36840  0.29372
    160   2.71305  4.92781  4.59358  4.01586  4.04078  4.43155  4.71545  2.74985  3.93069  1.76074  4.03922  2.74908  2.28496  2.75966  2.43794  3.70168  3.60530  2.43979  3.00797  2.50230    227 - -
          2.68970  4.42283  2.77239  2.73112  3.45989  2.40819  3.72486  3.29174  2.67938  2.69080  4.24226  2.89712  2.73831  3.18666  2.89458  2.38230  2.77553  2.98438  4.58135  3.61359
          1.16562  0.37567  6.54041  2.71213  0.06870  0.09936  2.35831
    161   3.11372  2.69027  2.45292  3.11815  1.73588  3.05458  4.81196  3.26495  2.89656  2.99518  4.51766  3.37987  2.86276  4.10058  4.16881  3.12571  3.85243  2.04624  5.98997  2.96628    258 - -
          2.68618  4.42225  2.77519  2.73123  3.46354  2.40513  3.72494  3.29354  2.67741  2.69355  4.24690  2.90347  2.73739  3.18146  2.89801  2.37887  2.77519  2.98518  4.58477  3.61503
          0.00299  6.21022  6.93256  0.61958  0.77255  0.48576  0.95510
    162   2.14514  3.41359  2.70505  3.37697  3.53195  4.39056  2.95514  4.53020  3.37279  4.11057  2.79376  3.29251  3.19189  2.06553  2.88702  3.58961  2.27251  3.46906  6.33183  2.22286    259 - -
          2.68618  4.42225  2.77519  2.73123  3.46354  2.40513  3.72494  3.29354  2.67741  2.69355  4.24690  2.90347  2.73739  3.18146  2.89801  2.37887  2.77519  2.98518  4.58477  3.61503
          0.00299  6.21022  6.93256  0.61958  0.77255  0.48576  0.95510
    163   2.82954  5.06089  5.62729  5.01333  1.56901  3.14355  5.18284  2.09144  4.80251  3.25050  2.98783  5.00636  2.33774  3.57919  4.81758  4.16080  3.91531  2.17263  5.68229  1.86774    260 - -
          2.68618  4.42225  2.77519  2.73123  3.46354  2.40513  3.72494  3.29354  2.67741  2.69355  4.24690  2.90347  2.73739  3.18146  2.89801  2.37887  2.77519  2.98518  4.58477  3.61503
          0.00299  6.21022  6.93256  0.61958  0.77255  0.48576  0.95510
    164   2.30358  3.74968  2.31402  4.28785  2.19112  3.39606  3.62192  3.67447  4.20437  1.97919  4.32240  1.68255  5.08333  4.46243  4.46397  3.27581  3.88543  3.01412  3.05052  3.49629    261 - -
          2.68618  4.42225  2.77519  2.73123  3.46354  2.40513  3.72494  3.29354  2.67741  2.69355  4.24690  2.90347  2.73739  3.18146  2.89801  2.37887  2.77519  2.98518  4.58477  3.61503
          0.00299  6.21022  6.93256  0.61958  0.77255  0.48576  0.95510
    165   1.75240  3.11762  5.34427  4.74871  4.20998  1.55700  3.09871  2.63362  4.59461  2.78692  2.44920  4.86981  5.17711  4.78071  4.70763  1.77781  3.91122  3.36146  5.72841  4.54434    262 - -
          2.68618  4.42225  2.77519  2.73123  3.46354  2.40513  3.72494  3.29354  2.67741  2.69355  4.24690  2.90347  2.73739  3.18146  2.89801  2.37887  2.77519  2.98518  4.58477  3.61503
          0.00299  6.21022  6.93256  0.61958  0.77255  0.48576  0.95510
    166   2.14291  3.72036  4.27120  3.73160  4.99504  0.72115  3.63889  4.39471  3.10754  4.04263  4.88766  2.80998  4.96989  4.04531  4.09176  3.78952  3.95227  4.09608  2.94072  5.03541    263 - -
          2.68618  4.42225  2.77519  2.73123  3.46354  2.40513  3.72494  3.29354  2.67741  2.69355  4.24690  2.90347  2.73739  3.18146  2.89801  2.37887  2.77519  2.98518  4.58477  3.61503
          0.00299  6.21022  6.93256  0.61958  0.77255  0.48576  0.95510
    167   3.04070  5.10405  5.32828  1.94235  2.33722  2.14913  5.12096  2.69820  4.57956  1.98195  4.22084  3.56280  5.17222  4.76720  4.69576  2.58465  3.90584  2.02085  2.84377  4.53571    264 - -
          2.68618  4.42225  2.77519  2.73123  3.46354  2.40513  3.72494  3.29354  2.67741  2.69355  4.24690  2.90347  2.73739  3.18146  2.89801  2.37887  2.77519  2.98518  4.58477  3.61503
          0.00299  6.21022  6.93256  0.61958  0.77255  0.48576  0.95510
    168   2.75660  5.21690  4.84633  2.84209  1.50265  4.70532  2.59453  3.08990  4.18841  1.93511  4.32785  3.06618  5.07894  4.44900  3.51672  2.42662  2.99072  2.65259  5.81830  3.37791    265 - -
          2.68618  4.42225  2.77519  2.73123  3.46354  2.40513  3.72494  3.29354  2.67741  2.69355  4.24690  2.90347  2.73739  3.18146  2.89801  2.37887  2.77519  2.98518  4.58477  3.61503
          0.00299  6.21022  6.93256  0.61958  0.77255  0.48576  0.95510
    169   1.30281  3.30609  5.66105  5.04509  3.26190  2.66011  5.19162  2.57887  4.82761  1.75871  2.90630  5.02318  5.22061  4.95679  4.83198  3.39943  3.91843  1.81817  5.68208  4.50635    266 - -
          2.68618  4.42225  2.77519  2.73123  3.46354  2.40513  3.72494  3.29354  2.67741  2.69355  4.24690  2.90347  2.73739  3.18146  2.89801  2.37887  2.77519  2.98518  4.58477  3.61503
          0.00299  6.21022  6.93256  0.61958  0.77255  0.48576  0.95510
    170   1.89526  5.05736  5.65790  5.04185  2.86882  2.66027  3.63109  2.15002  4.82440  2.41930  1.86294  5.02023  5.21806  4.95364  4.82895  4.16622  3.91625  1.70005  5.67927  2.76587    267 - -
          2.68618  4.42225  2.77519  2.73123  3.46354  2.40513  3.72494  3.29354  2.67741  2.69355  4.24690  2.90347  2.73739  3.18146  2.89801  2.37887  2.77519  2.98518  4.58477  3.61503
          0.00299  6.21022  6.93256  0.61958  0.77255  0.48576  0.95510
    171   2.47864  3.71839  2.46197  3.34336  3.22103  4.37505  4.57127  3.27187  3.34103  2.97833  4.95458  1.81405  4.76651  2.90518  2.32555  2.05308  2.28115  4.24788  6.37150  5.00665    268 - -
          2.68618  4.42225  2.77519  2.73123  3.46354  2.40513  3.72494  3.29354  2.67741  2.69355  4.24690  2.90347  2.73739  3.18146  2.89801  2.37887  2.77519  2.98518  4.58477  3.61503
          0.00299  6.21022  6.93256  0.61958  0.77255  0.48576  0.95510
    172   2.52979  5.64971  4.09380  2.94367  4.85092  4.45958  4.67425  4.24660  2.67047  1.57507  3.16956  4.03304  2.45449  3.86118  1.68287  3.06511  2.76102  3.31170  6.17947  3.60167    269 - -
          2.68618  4.42225  2.77519  2.73123  3.46354  2.40513  3.72494  3.29354  2.67741  2.69355  4.24690  2.90347  2.73739  3.18146  2.89801  2.37887  2.77519  2.98518  4.58477  3.61503
          0.00299  6.21022  6.93256  0.61958  0.77255  0.48576  0.95510
    173   3.55628  6.07007  2.85352  2.15276  3.91007  3.11915  4.51649  4.90340  1.58055  3.34027  5.11038  2.50573  3.19025  2.47875  2.12075  2.54583  3.18789  4.46143  6.50195  5.09020    270 - -
          2.68618  4.42225  2.77519  2.73123  3.46354  2.40513  3.72494  3.29354  2.67741  2.69355  4.24690  2.90347  2.73739  3.18146  2.89801  2.37887  2.77519  2.98518  4.58477  3.61503
          0.00299  6.21022  6.93256  0.61958  0.77255  0.48576  0.95510
    174   2.70641  5.35031  4.51252  3.29046  3.46440  4.61182  3.67153  3.84802  2.56845  1.38276  4.45358  4.34962  4.99106  2.42862  2.57170  3.85661  3.86328  2.13197  3.13725  2.73815    271 - -
          2.68618  4.42225  2.77519  2.73123  3.46354  2.40513  3.72494  3.29354  2.67741  2.69355  4.24690  2.90347  2.73739  3.18146  2.89801  2.37887  2.77519  2.98518  4.58477  3.61503
          0.00299  6.21022  6.93256  0.61958  0.77255  0.48576  0.95510
    175   1.57502  5.06202  5.65737  3.24735  1.89420  4.85840  5.19109  2.44459  4.82552  1.94896  4.17888  5.02243  5.22169  4.95527  4.83159  4.17002  3.92048  2.24579  2.07543  3.37059    272 - -
          2.68618  4.42225  2.77519  2.73123  3.46354  2.40513  3.72494  3.29354  2.67741  2.69355  4.24690  2.90347  2.73739  3.18146  2.89801  2.37887  2.77519  2.98518  4.58477  3.61503
          0.00299  6.21022  6.93256  0.61958  0.77255  0.48576  0.95510
    176   2.55616  3.94395  3.86679  1.79707  5.25635  4.36050  4.55250  4.71040  2.92742  1.40736  5.01096  3.26282  4.75261  2.82804  2.06400  3.55406  2.59039  4.32316  4.04691  5.03856    273 - -
          2.68618  4.42225  2.77519  2.73123  3.46354  2.40513  3.72494  3.29354  2.67741  2.69355  4.24690  2.90347  2.73739  3.18146  2.89801  2.37887  2.77519  2.98518  4.58477  3.61503
          0.00299  6.21022  6.93256  0.61958  0.77255  0.48576  0.95510
    177   3.55731  6.05441  2.41329  1.98174  3.25806  4.33321  4.52085  3.21973  2.15641  2.61450  3.59610  3.19597  4.72654  2.80913  2.39681  1.97518  3.37980  4.44198  6.49051  3.32844    274 - -
          2.68618  4.42225  2.77519  2.73123  3.46354  2.40513  3.72494  3.29354  2.67741  2.69355  4.24690  2.90347  2.73739  3.18146  2.89801  2.37887  2.77519  2.98518  4.58477  3.61503
          0.06376  6.21022  2.81748  0.61958  0.77255  0.48576  0.95510
    178   3.57173  5.41206  4.28327  1.93978  3.41392  4.50515  3.50681  2.29337  2.52959  1.47865  3.52855  2.71263  4.88788  4.00953  2.63085  3.73578  3.20143  2.84802  5.97705  4.71971    275 - -
          2.68618  4.42225  2.77519  2.73123  3.46354  2.40513  3.72494  3.29354  2.67741  2.69355  4.24690  2.90347  2.73739  3.18146  2.89801  2.37887  2.77519  2.98518  4.58477  3.61503
          0.00318  6.14964  6.87198  0.61958  0.77255  0.28408  1.39719
    179   2.32750  3.74329  3.17995  2.89337  5.39080  2.79890  3.55099  3.45955  2.85458  3.20445  5.09474  2.51275  1.49127  2.56274  3.75041  3.07543  2.84397  4.43942  6.48900  3.59277    276 - -
          2.68618  4.42225  2.77519  2.73123  3.46354  2.40513  3.72494  3.29354  2.67741  2.69355  4.24690  2.90347  2.73739  3.18146  2.89801  2.37887  2.77519  2.98518  4.58477  3.61503
          0.00299  6.21022  6.93256  0.61958  0.77255  0.48576  0.95510
    180   2.66053  6.04791  3.08262  2.53954  2.57416  1.70211  4.52275  3.60400  2.16707  2.20322  5.09083  2.90849  4.72806  2.78035  3.20852  3.52408  2.80751  4.43394  6.48577  5.08004    277 - -
          2.68618  4.42225  2.77519  2.73123  3.46354  2.40513  3.72494  3.29354  2.67741  2.69355  4.24690  2.90347  2.73739  3.18146  2.89801  2.37887  2.77519  2.98518  4.58477  3.61503
          0.00299  6.21022  6.93256  0.61958  0.77255  0.48576  0.95510
    181   1.79724  5.92972  3.16681  2.90365  2.73078  3.03519  4.55934  4.66620  2.89335  2.78882  3.74007  3.85900  3.42514  2.60354  3.21213  2.79664  2.76441  4.28960  2.83261  2.33962    278 - -
          2.68618  4.42225  2.77519  2.73123  3.46354  2.40513  3.72494  3.29354  2.67741  2.69355  4.24690  2.90347  2.73739  3.18146  2.89801  2.37887  2.77519  2.98518  4.58477  3.61503
          0.22951  6.21022  1.59421  0.61958  0.77255  0.48576  0.95510
    182   3.40645  3.11369  2.21752  2.67460  1.88560  4.18974  3.05347  3.36650  2.70672  4.15258  4.90474  3.09512  2.36813  2.68174  2.58528  3.38054  3.63763  3.37130  6.30509  3.61764    279 - -
          2.68618  4.42225  2.77519  2.73123  3.46354  2.40513  3.72494  3.29354  2.67741  2.69355  4.24690  2.90347  2.73739  3.18146  2.89801  2.37887  2.77519  2.98518  4.58477  3.61503
          0.08165  5.98445  2.57853  0.61958  0.77255  1.55440  0.23739
    183   2.07117  3.43637  2.78566  1.98714  2.12484  3.26646  3.42449  3.88064  3.42101  2.48663  2.86386  3.91708  3.52548  3.75137  3.02011  3.51806  3.62490  2.68074  5.87639  4.60039    280 - -
          2.68618  4.42225  2.77519  2.73123  3.46354  2.40513  3.72494  3.29354  2.67741  2.69355  4.24690  2.90347  2.73739  3.18146  2.89801  2.37887  2.77519  2.98518  4.58477  3.61503
          0.00405  5.90686  6.62920  0.61958  0.77255  1.41893  0.27704
    184   2.35710  5.86006  2.72950  2.44365  5.19460  2.33761  4.34059  3.27197  2.21817  4.16085  3.64264  3.62400  3.12472  2.94849  3.57047  1.77596  3.60584  3.22003  6.29909  2.86042    281 - -
          2.68618  4.42225  2.77519  2.73123  3.46354  2.40513  3.72494  3.29354  2.67741  2.69355  4.24690  2.90347  2.73739  3.18146  2.89801  2.37887  2.77519  2.98518  4.58477  3.61503
          0.07183  5.93865  2.70788  0.61958  0.77255  1.25777  0.33448
    185   2.91159  3.38975  5.06212  2.51170  2.24284  3.34315  4.89264  2.84387  4.32440  2.06764  2.79385  2.75781  4.94760  4.52029  2.76184  2.26160  3.68742  2.64825  3.41891  3.24412    282 - -
          2.68706  4.42483  2.77078  2.73045  3.46463  2.40554  3.71883  3.29404  2.67839  2.69379  4.24159  2.90316  2.73998  3.18037  2.89863  2.38054  2.77580  2.98460  4.57994  3.61619
          1.24142  0.75710  1.41881  1.66183  0.21046  1.71313  0.19882
    186   3.19332  5.67191  2.79028  2.89879  2.71141  2.69737  4.16053  2.37076  2.48746  3.97151  4.71609  2.30884  3.21067  2.25040  2.40632  3.16186  2.53612  4.05541  6.11259  4.70981    291 - -
          2.68618  4.42225  2.77519  2.73123  3.46354  2.40513  3.72494  3.29354  2.67741  2.69355  4.24690  2.90347  2.73739  3.18146  2.89801  2.37887  2.77519  2.98518  4.58477  3.61503
          0.05131  5.64044  3.06912  0.61958  0.77255  1.34887  0.30047
    187   2.19045  5.21439  3.02163  1.93451  2.11332  2.84652  4.40183  2.92411  3.29686  2.71536  4.30457  3.79397  4.56111  3.62788  2.90077  2.84849  3.50689  2.92141  5.76416  2.68071    292 - -
          2.68618  4.42225  2.77519  2.73123  3.46354  2.40513  3.72494  3.29354  2.67741  2.69355  4.24690  2.90347  2.73739  3.18146  2.89801  2.37887  2.77519  2.98518  4.58477  3.61503
          0.00486  5.72484  6.44719  0.61958  0.77255  0.20267  1.69581
    188   2.71218  5.87166  2.90799  2.40777  2.90452  4.33590  4.53136  4.59463  2.91230  3.20302  4.92998  3.83464  2.18570  3.13163  3.77706  2.00393  2.02914  3.35338  3.13924  2.99263    293 - -
          2.68618  4.42225  2.77519  2.73123  3.46354  2.40513  3.72494  3.29354  2.67741  2.69355  4.24690  2.90347  2.73739  3.18146  2.89801  2.37887  2.77519  2.98518  4.58477  3.61503
          0.00314  6.15971  6.88205  0.61958  0.77255  0.30447  1.33756
    189   3.56556  5.94218  3.16358  2.55115  3.34779  1.75538  3.10896  2.21758  2.82382  3.25553  3.63536  3.85292  3.66043  2.73391  2.60287  3.08924  2.85129  3.07335  6.40722  3.65730    294 - -
          2.68618  4.42225  2.77519  2.73123  3.46354  2.40513  3.72494  3.29354  2.67741  2.69355  4.24690  2.90347  2.73739  3.18146  2.89801  2.37887  2.77519  2.98518  4.58477  3.61503
          0.00299  6.21022  6.93256  0.61958  0.77255  0.48576  0.95510
    190   2.97008  5.95094  2.98086  3.31036  5.24746  2.53677  4.55255  3.11447  2.74218  2.96618  5.00471  2.82943  3.42460  3.09772  2.48369  3.55319  3.79634  4.31522  1.59718  2.20933    295 - -
          2.68618  4.42225  2.77519  2.73123  3.46354  2.40513  3.72494  3.29354  2.67741  2.69355  4.24690  2.90347  2.73739  3.18146  2.89801  2.37887  2.77519  2.98518  4.58477  3.61503
          0.00299  6.21022  6.93256  0.61958  0.77255  0.48576  0.95510
    191   2.35100  3.57589  3.44015  4.46309  2.82826  1.51975  2.27762  3.04560  4.35547  3.35818  3.43522  4.70135  3.68220  4.58772  4.56128  2.94545  2.84419  3.41689  2.55602  3.01074    296 - -
          2.68618  4.42225  2.77519  2.73123  3.46354  2.40513  3.72494  3.29354  2.67741  2.69355  4.24690  2.90347  2.73739  3.18146  2.89801  2.37887  2.77519  2.98518  4.58477  3.61503
          0.00299  6.21022  6.93256  0.61958  0.77255  0.48576  0.95510
    192   3.59188  5.67130  2.07927  2.46243  4.87779  1.55343  4.66542  2.67465  3.50380  2.65492  4.75167  4.01797  4.84018  2.29982  3.95083  3.12498  3.82335  2.22535  3.66921  4.88946    297 - -
          2.68618  4.42225  2.77519  2.73123  3.46354  2.40513  3.72494  3.29354  2.67741  2.69355  4.24690  2.90347  2.73739  3.18146  2.89801  2.37887  2.77519  2.98518  4.58477  3.61503
          0.00299  6.21022  6.93256  0.61958  0.77255  0.48576  0.95510
    193   5.14222  8.00969  0.85940  0.66891  7.25836  5.01751  5.78122  6.95646  5.13392  6.33430  7.35380  4.46400  5.76347  4.99231  5.99579  4.90608  5.49376  6.42936  8.41400  6.73902    298 - -
          2.68618  4.42225  2.77519  2.73123  3.46354  2.40513  3.72494  3.29354  2.67741  2.69355  4.24690  2.90347  2.73739  3.18146  2.89801  2.37887  2.77519  2.98518  4.58477  3.61503
          0.00299  6.21022  6.93256  0.61958  0.77255  0.48576  0.95510
    194   1.88307  6.01886  1.99201  3.27561  5.34227  4.34349  4.53375  2.36030  3.27791  4.31508  5.06576  2.91817  2.62641  2.39264  3.76689  1.88150  2.80305  4.39791  6.46525  3.76303    299 - -
          2.68618  4.42225  2.77519  2.73123  3.46354  2.40513  3.72494  3.29354  2.67741  2.69355  4.24690  2.90347  2.73739  3.18146  2.89801  2.37887  2.77519  2.98518  4.58477  3.61503
          0.03610  6.21022  3.39769  0.61958  0.77255  0.48576  0.95510
    195   2.98925  6.04442  1.92149  2.58227  5.38953  2.47742  3.04604  4.87554  3.22913  2.02637  5.08508  2.85360  2.64727  2.82458  3.12895  2.52086  3.76479  4.43508  6.47707  2.89165    300 - -
          2.68609  4.42317  2.77539  2.72728  3.46446  2.40605  3.72249  3.29099  2.67833  2.69447  4.24782  2.90353  2.73831  3.18238  2.89893  2.37891  2.77501  2.98449  4.58569  3.61595
          0.59362  0.80594  6.89955  0.44130  1.03058  0.34865  1.22295
    196   2.97781  5.06669  5.67111  5.05517  2.03729  4.86530  5.19701  1.44261  4.83708  1.40673  2.87535  5.03172  5.22798  4.96454  4.84004  2.69376  3.92651  3.31160  3.55992  2.73722    304 - -
          2.68618  4.42225  2.77519  2.73123  3.46354  2.40513  3.72494  3.29354  2.67741  2.69355  4.24690  2.90347  2.73739  3.18146  2.89801  2.37887  2.77519  2.98518  4.58477  3.61503
          0.00299  6.21022  6.93256  0.61958  0.77255  0.48576  0.95510
    197   2.65450  5.07416  5.52150  3.08805  2.12760  2.58863  5.16235  3.50882  4.72546  1.67014  2.47552  2.19871  5.20030  4.87952  4.77671  4.14121  3.14134  2.25248  3.72756  3.17239    305 - -
          2.68618  4.42225  2.77519  2.73123  3.46354  2.40513  3.72494  3.29354  2.67741  2.69355  4.24690  2.90347  2.73739  3.18146  2.89801  2.37887  2.77519  2.98518  4.58477  3.61503
          0.00299  6.21022  6.93256  0.61958  0.77255  0.48576  0.95510
    198   2.65523  5.15281  5.08451  4.49916  2.82293  4.75943  5.05906  2.35043  2.21516  2.48598  4.26715  2.44559  5.12956  4.61270  2.43702  2.45466  3.89621  2.49359  3.73844  2.05584    306 - -
          2.68618  4.42225  2.77519  2.73123  3.46354  2.40513  3.72494  3.29354  2.67741  2.69355  4.24690  2.90347  2.73739  3.18146  2.89801  2.37887  2.77519  2.98518  4.58477  3.61503
          0.00299  6.21022  6.93256  0.61958  0.77255  0.48576  0.95510
    199   2.66035  6.00346  2.54087  2.91366  5.32097  2.87600  2.54708  2.86113  2.91030  2.72635  5.05145  3.82459  3.58312  3.14081  1.79045  3.53682  2.95116  2.72802  6.45299  2.75837    307 - -
          2.68618  4.42225  2.77519  2.73123  3.46354  2.40513  3.72494  3.29354  2.67741  2.69355  4.24690  2.90347  2.73739  3.18146  2.89801  2.37887  2.77519  2.98518  4.58477  3.61503
          0.00299  6.21022  6.93256  0.61958  0.77255  0.48576  0.95510
    200   2.89270  5.05888  3.52265  5.02552  2.38887  4.85171  5.18493  2.69739  4.81176  1.11779  3.32257  5.01207  3.49322  4.94416  4.82215  2.92075  2.69012  2.13882  2.89042  4.50445    308 - -
          2.68618  4.42225  2.77519  2.73123  3.46354  2.40513  3.72494  3.29354  2.67741  2.69355  4.24690  2.90347  2.73739  3.18146  2.89801  2.37887  2.77519  2.98518  4.58477  3.61503
          0.03745  6.21022  3.35959  0.61958  0.77255  0.48576  0.95510
    201   2.66384  5.33819  4.45874  2.17490  1.86994  4.57701  4.82823  3.83968  3.84862  2.05991  3.54730  3.37551  4.95680  2.98950  2.64567  3.21481  2.77601  2.16062  5.91816  3.08079    309 - -
          2.68618  4.42225  2.77519  2.73123  3.46354  2.40513  3.72494  3.29354  2.67741  2.69355  4.24690  2.90347  2.73739  3.18146  2.89801  2.37887  2.77519  2.98518  4.58477  3.61503
          0.00309  6.17586  6.89821  0.61958  0.77255  0.76297  0.62788
    202   3.04754  2.97074  2.13710  2.46080  3.04637  3.00749  3.48108  4.87107  2.56868  2.24263  5.08219  3.26831  4.70001  2.61974  2.03623  3.08833  2.85348  4.43156  6.47448  5.06398    310 - -
          2.68618  4.42225  2.77519  2.73123  3.46354  2.40513  3.72494  3.29354  2.67741  2.69355  4.24690  2.90347  2.73739  3.18146  2.89801  2.37887  2.77519  2.98518  4.58477  3.61503
          0.00309  6.17586  6.89821  0.61958  0.77255  0.76297  0.62788
    203   3.07067  6.00482  3.80006  2.60642  2.85362  2.49686  2.55000  4.80734  2.88150  3.48642  5.04992  2.50271  2.46961  3.01551  2.36384  2.52667  3.76616  3.05376  3.28094  3.26293    311 - -
          2.68618  4.42225  2.77519  2.73123  3.46354  2.40513  3.72494  3.29354  2.67741  2.69355  4.24690  2.90347  2.73739  3.18146  2.89801  2.37887  2.77519  2.98518  4.58477  3.61503
          0.00309  6.17586  6.89821  0.61958  0.77255  0.76297  0.62788
    204   3.54183  5.91828  3.84784  2.90534  5.21154  1.23189  4.53136  4.66247  1.56203  3.26294  4.97301  3.24677  3.47977  3.64766  3.77222  2.70005  3.11716  3.47279  3.43378  3.63303    312 - -
          2.68618  4.42225  2.77519  2.73123  3.46354  2.40513  3.72494  3.29354  2.67741  2.69355  4.24690  2.90347  2.73739  3.18146  2.89801  2.37887  2.77519  2.98518  4.58477  3.61503
          0.17478  6.17586  1.84340  0.61958  0.77255  0.76297  0.62788
    205   2.70439  3.17749  2.04451  2.74805  5.26429  1.92381  4.37891  4.74852  2.50609  4.22594  4.96304  3.07413  2.14524  2.94197  3.60701  2.59820  3.64809  3.27197  6.35589  3.24407    313 - -
          2.68798  4.42507  2.77318  2.72635  3.46036  2.40620  3.72523  3.29450  2.67871  2.69050  4.24971  2.90512  2.73665  3.18128  2.89957  2.38123  2.77708  2.98308  4.58138  3.61529
          0.88298  0.78386  2.04165  1.68720  0.20461  0.55912  0.84796
    206   2.54146  5.37456  3.36426  3.52395  3.39150  4.36648  4.59469  2.24628  1.94233  3.60203  2.92338  3.99440  3.16934  3.82960  2.01047  2.64137  2.77051  2.76610  5.92800  2.98883    328 - -
          2.68618  4.42225  2.77519  2.73123  3.46354  2.40513  3.72494  3.29354  2.67741  2.69355  4.24690  2.90347  2.73739  3.18146  2.89801  2.37887  2.77519  2.98518  4.58477  3.61503
          0.00369  6.00089  6.72323  0.61958  0.77255  0.14860  1.97985
    207   1.92838  5.06072  5.62671  2.57903  2.64285  3.49410  5.18264  1.60240  4.80203  2.38554  2.58000  5.00600  5.21398  4.93700  4.81723  4.16053  2.25110  2.55948  5.68226  2.89668    329 - -
          2.68618  4.42225  2.77519  2.73123  3.46354  2.40513  3.72494  3.29354  2.67741  2.69355  4.24690  2.90347  2.73739  3.18146  2.89801  2.37887  2.77519  2.98518  4.58477  3.61503
          0.00299  6.21022  6.93256  0.61958  0.77255  0.48576  0.95510
    208   1.88474  2.77152  3.29876  2.23006  5.38395  4.33483  2.95136  2.17931  2.39907  4.34916  5.09054  3.23794  3.57589  3.13422  2.62875  2.94778  3.78895  2.83692  6.48552  3.50610    330 - -
          2.68618  4.42225  2.77519  2.73123  3.46354  2.40513  3.72494  3.29354  2.67741  2.69355  4.24690  2.90347  2.73739  3.18146  2.89801  2.37887  2.77519  2.98518  4.58477  3.61503
          0.00299  6.21022  6.93256  0.61958  0.77255  0.48576  0.95510
    209   3.62982  3.60486  3.58546  3.93137  2.12189  3.05775  3.66757  2.28002  3.32201  3.02824  4.45896  2.49407  3.44492  2.87249  4.24312  2.86423  2.62061  2.14412  5.93722  2.61352    331 - -
          2.68618  4.42225  2.77519  2.73123  3.46354  2.40513  3.72494  3.29354  2.67741  2.69355  4.24690  2.90347  2.73739  3.18146  2.89801  2.37887  2.77519  2.98518  4.58477  3.61503
          0.00299  6.21022  6.93256  0.61958  0.77255  0.48576  0.95510
    210   3.06872  2.55074  3.68861  4.87593  2.80591  4.82938  3.82333  2.27400  4.69522  1.54353  4.19785  4.93704  5.19474  2.56667  3.00244  3.19322  3.26191  1.85864  5.69903  3.37830    332 - -
          2.68618  4.42225  2.77519  2.73123  3.46354  2.40513  3.72494  3.29354  2.67741  2.69355  4.24690  2.90347  2.73739  3.18146  2.89801  2.37887  2.77519  2.98518  4.58477  3.61503
          0.00299  6.21022  6.93256  0.61958  0.77255  0.48576  0.95510
    211   3.55645  6.06892  2.50502  2.38767  5.41476  4.32992  4.51691  2.38518  2.60053  3.59900  5.10938  2.50909  2.22019  2.77985  2.75840  2.05685  2.25439  4.45997  6.50113  5.08971    333 - -
          2.68618  4.42225  2.77519  2.73123  3.46354  2.40513  3.72494  3.29354  2.67741  2.69355  4.24690  2.90347  2.73739  3.18146  2.89801  2.37887  2.77519  2.98518  4.58477  3.61503
          0.00299  6.21022  6.93256  0.61958  0.77255  0.48576  0.95510
    212   3.55659  2.99487  2.43741  1.93718  5.41141  2.59326  3.65787  4.89719  2.41724  2.95896  5.10733  3.79801  1.62325  3.10655  2.88391  3.01374  3.78774  3.48781  6.49943  5.08865    334 - -
          2.68618  4.42225  2.77519  2.73123  3.46354  2.40513  3.72494  3.29354  2.67741  2.69355  4.24690  2.90347  2.73739  3.18146  2.89801  2.37887  2.77519  2.98518  4.58477  3.61503
          0.00299  6.21022  6.93256  0.61958  0.77255  0.48576  0.95510
    213   2.17857  5.53081  4.22465  2.11159  3.71406  2.96217  4.73860  1.83660  3.64050  2.48589  4.62193  3.22346  4.89607  3.31619  3.28346  2.61151  2.24661  2.61819  6.08288  4.80842    335 - -
          2.68618  4.42225  2.77519  2.73123  3.46354  2.40513  3.72494  3.29354  2.67741  2.69355  4.24690  2.90347  2.73739  3.18146  2.89801  2.37887  2.77519  2.98518  4.58477  3.61503
          0.00299  6.21022  6.93256  0.61958  0.77255  0.48576  0.95510
    214   2.52553  3.78763  3.47812  3.31311  2.97780  2.34160  3.69096  2.77254  3.92641  2.01917  3.04365  2.95247  3.79579  4.22412  2.52697  3.09962  2.84626  2.97507  5.91859  2.66899    336 - -
          2.68618  4.42225  2.77519  2.73123  3.46354  2.40513  3.72494  3.29354  2.67741  2.69355  4.24690  2.90347  2.73739  3.18146  2.89801  2.37887  2.77519  2.98518  4.58477  3.61503
          0.02441  6.21022  3.81192  0.61958  0.77255  0.48576  0.95510
    215   2.76130  3.60882  5.58815  4.97564  2.90283  4.83054  5.16193  2.52297  3.43813  2.27338  3.25887  2.31460  5.19465  4.90862  2.56112  4.14004  3.18589  1.66759  5.66801  1.97785    337 - -
          2.68618  4.42225  2.77519  2.73123  3.46354  2.40513  3.72494  3.29354  2.67741  2.69355  4.24690  2.90347  2.73739  3.18146  2.89801  2.37887  2.77519  2.98518  4.58477  3.61503
          0.00305  6.18886  6.91121  0.61958  0.77255  0.66796  0.71898
    216   2.31944  5.74770  3.97818  3.11584  3.61111  2.78662  2.94159  3.71789  2.98927  4.00365  4.81994  2.00518  2.60593  3.20645  3.87411  3.60543  3.07737  2.99307  1.99846  2.74285    338 - -
          2.68618  4.42225  2.77519  2.73123  3.46354  2.40513  3.72494  3.29354  2.67741  2.69355  4.24690  2.90347  2.73739  3.18146  2.89801  2.37887  2.77519  2.98518  4.58477  3.61503
          0.00305  6.18886  6.91121  0.61958  0.77255  0.66796  0.71898
    217   3.54826  5.96474  2.84985  3.27960  5.27240  3.31058  1.07527  4.73283  3.27998  3.53131  2.99916  2.81380  3.48776  3.63868  3.21010  2.73168  3.21980  4.33513  6.42049  2.43251    339 - -
          2.68618  4.42225  2.77519  2.73123  3.46354  2.40513  3.72494  3.29354  2.67741  2.69355  4.24690  2.90347  2.73739  3.18146  2.89801  2.37887  2.77519  2.98518  4.58477  3.61503
          0.15299  6.18886  1.96745  0.61958  0.77255  0.66796  0.71898
    218   3.50605  5.23071  3.19540  3.81008  2.60451  3.46283  4.73669  2.72357  3.29839  2.36754  3.07422  4.21769  2.52067  2.55319  2.56938  3.17791  2.04153  2.42577  5.81206  3.42610    340 - -
          2.68618  4.42225  2.77519  2.73123  3.46354  2.40513  3.72494  3.29354  2.67741  2.69355  4.24690  2.90347  2.73739  3.18146  2.89801  2.37887  2.77519  2.98518  4.58477  3.61503
          0.07438  6.03941  2.66931  0.61958  0.77255  1.39605  0.28445
    219   2.35301  3.44809  3.88649  2.28317  2.58720  4.27506  2.20226  3.24529  3.31633  3.13526  4.60137  3.83376  2.82084  3.07387  2.27332  3.02479  2.39181  3.83990  6.04437  3.58006    341 - -
          2.68618  4.42225  2.77519  2.73123  3.46354  2.40513  3.72494  3.29354  2.67741  2.69355  4.24690  2.90347  2.73739  3.18146  2.89801  2.37887  2.77519  2.98518  4.58477  3.61503
          0.00256  5.96760        *  0.61958  0.77255  0.00000        *
//
